# Supplementary material for: Evaluation of thrombophilia testing in the inpatient setting: A single institution retrospective review
Source: PLoS One. 2021 Sep 20;16(9):e0257687. doi: 10.1371/journal.pone.0257687 (PMC8452015; doi:10.1371/journal.pone.0257687)
Supplement: S1 File — This contains the original data and calculations supporting the figures and tables displayed in the manuscript. (XLSX) [file pone.0257687.s001.xlsx]

## Sheet: Documentation
	Supporting data and calculations
Information:
	This spreadsheet contains the anonymised data and calculations accompanying the manuscript
	Evaluation of thrombophilia testing in the inpatient setting: a single institution retrospective review'
	By Chun Siu, Martin DelaTorre, Kathryn Zaffiri from Lehigh Valley Hospital in Allentown, PA, USA
Key:
	Colour	Contents
		Heading
		Removed data (e.g. IDs)
		Values that have been hard-pasted
		Formula
Tab list:
	Tab	Contents
	Excluded patients (N=5)	Ineligible patients and their reasons for exclusion
	Eligible (N=201)	Full cleansed dataset of eligible patients
	Positive Thrombophilia Test	List of 28 eligible patients with positive thrombophilia test
	Descriptive Statistics	Analysis obtained from the dataset of eligible patients
	Interrater Reliability	Sample of patients evaluated by two reviewers on appropriateness of thrombophilia testing
	Cost	List of inpatient thrombophilia tests on patients who were determined to have inappropriate testing

## Sheet: Excluded patients (N=5)
Unique ID	Comments
202	Testing was initially ordered then discontinued prior to lab draw
203	Discontinued labs. DVT was diagnosed months ago
204	Thrombotic test ordered but discontinued
205	Testing ordered, but discontinued by Hematology team
206	Thrombotic test ordered but discontinued

## Sheet: Eligible (N=201)
Unique ID	Thrombophilia Testing_Name	Pt_Race	Pt_Sex	Pt Age on Admit	Pt_Status	Dx Code	Dx Code Name	Dx Grouper Name	Site of Thrombosis	Admit_Date	Discharge_Date	Discharge Department	Length of Stay	Thrombophilia Testing Date	Ordering Dept	Consult to Hem/Onc	Heme Consult Order Date	Appropriate testing?	Why Appropriate?	Why Inappropriate?	Positive Thrombophilia Test?	Name of Thrombophilia Test	Testing Result in Change of Management?	Existing relevant Medical History	Comments
1	THROMBOTIC RISK, INHERITED; THROMBOTIC RISK, ACQUIRED ANTIPHOSPHOLIPID	White or Caucasian	Female	61	Alive	I63.521	Cerebral infarction due to unspecified occlusion or stenosis of right anterior cerebral artery	QM-ISCHEMIC VASCULAR DISEASE-ECQM UPDATE 2018 EP-EC AND EH	CVA			Family Medicine	6		Neurology	Yes		FALSE		Acute Thrombosis Event (<30 days), Arterial Thrombosis (Age>50)	Yes, false positive	Lupus Anticoagulant	No	>1 Atherosclerotic risk (HTN,HLD,smoking)	Repeat DRVVT on 4/2019 was normal
2	BETA-2 GLYCOPROTEIN ANTIBODIES; CARDIOLIPIN AUTOANTIBODIES	White or Caucasian	Male	57	Deceased	I63.9	Cerebral infarction, unspecified	EDG ICD DEEP VEIN THROMBOSIS	CVA				10		Hematology Oncology	Yes		FALSE		Arterial Thrombosis (Age>50), On anticoagulation (currently or <2 wks after d/c)	No		No	>1 Atherosclerotic risk (HTN,HLD,smoking)
3	THROMBOTIC RISK, ACQUIRED ANTIPHOSPHOLIPID	White or Caucasian	Male	74	Deceased	I63.431	Cerebral infarction due to embolism of right posterior cerebral artery	QM-ISCHEMIC VASCULAR DISEASE-ECQM UPDATE 2018 EP-EC AND EH	CVA			Medicine	6		Neurology	Yes		FALSE		Acute Thrombosis Event (<30 days)	Yes, false positive	Cardiolipin Ab	No	>1 Atherosclerotic risk (HTN,HLD,smoking), CVA	Cardiolipin IgM 16.1
4	THROMBOTIC RISK, ACQUIRED	White or Caucasian	Female	64	Deceased	I63.40	Cerebral infarction due to embolism of unspecified cerebral artery	QM-ISCHEMIC VASCULAR DISEASE-ECQM UPDATE 2018 EP-EC AND EH	CVA			Surgery	6		Nephrology	Yes		FALSE		Arterial Thrombosis (Age>50)	Yes	Beta-2 Glycoprotein Ab, Lupus Anticoagulant	No	Autoimmune disease (eg SLE, APS)	Known antiphospholipid syndrome antibody
5	THROMBOTIC RISK, ACQUIRED ANTIPHOSPHOLIPID	White or Caucasian	Female	74	Alive	I63.442	Cerebral infarction due to embolism of left cerebellar artery	QM-ISCHEMIC VASCULAR DISEASE-ECQM UPDATE 2018 EP-EC AND EH	CVA			Medicine	2		Neurology			FALSE		Acute Thrombosis Event (<30 days), Arterial Thrombosis (Age>50)	Yes, false positive	Cardiolipin Ab	No	>1 Atherosclerotic risk (HTN,HLD,smoking), Atrial Fibrillation, CVA	Cardiolipin IgG 23
6	THROMBOTIC RISK, ACQUIRED: LUPUS	White or Caucasian	Female	71	Alive	I26.99	Other pulmonary embolism without acute cor pulmonale	EDG ICD PULMONARY EMBOLISM	PE			Medicine	2		Medicine			FALSE		Acute Thrombosis Event (<30 days), On anticoagulation (currently or <2 wks after d/c)	No		No	Autoimmune disease (eg SLE)
7	FACTOR V LEIDEN MUTATION	White or Caucasian	Male	67	Alive	I82.431	Other pulmonary embolism without acute cor pulmonale	EDG ICD PULMONARY EMBOLISM	PE			Medicine	5		Medicine			FALSE		Acute Thrombosis Event (<30 days), On anticoagulation (currently or <2 wks after d/c), Provoked VTE	No		No	>1 Atherosclerotic risk (HTN,HLD,smoking)
8	THROMBOTIC RISK, INHERITED; THROMBOTIC RISK, ACQUIRED	White or Caucasian	Female	68	Alive	I63.40	Other pulmonary embolism with acute cor pulmonale	QM-ISCHEMIC VASCULAR DISEASE-ECQM UPDATE 2018 EP-EC AND EH	PE			Medicine	21		Neurology			FALSE		Acute Thrombosis Event (<30 days), Arterial Thrombosis (Age>50)	No		No	>1 Atherosclerotic risk (HTN,HLD,smoking)	Hospitalized for both PE and CVA
9	THROMBOTIC RISK, INHERITED	White or Caucasian	Female	83	Alive	I63.40	Cerebral infarction due to embolism of unspecified cerebral artery; thrombus in the left internal jugular vein	QM-ISCHEMIC VASCULAR DISEASE-ECQM UPDATE 2018 EP-EC AND EH	CVA			Medicine	6		Medicine			FALSE		Acute Thrombosis Event (<30 days)	No		No	Cancer
10	THROMBOTIC RISK, ACQUIRED ANTIPHOSPHOLIPID	White or Caucasian	Male	57	Alive	I82.432	DVT, PE	EDG ICD DEEP VEIN THROMBOSIS	DVT, PE			Medicine	3		Hematology Oncology	Yes		FALSE		Acute Thrombosis Event (<30 days), On anticoagulation (currently or <2 wks after d/c)	Yes, false positive	Lupus Anticoagulant	No	>1 Atherosclerotic risk (HTN,HLD,smoking)
11	THROMBOTIC RISK, ACQUIRED ANTIPHOSPHOLIPID; PROTHROMBIN GENE MUTATION; FACTOR V LEIDEN MUTATION	White or Caucasian	Male	59	Alive	I82.411	Other pulmonary embolism without acute cor pulmonale	EDG ICD PULMONARY EMBOLISM	PE			Medicine	9		Medicine	Yes		FALSE		Acute Thrombosis Event (<30 days), On anticoagulation (currently or <2 wks after d/c)	No		No	>1 Atherosclerotic risk (HTN,HLD,smoking)
12	THROMBOTIC RISK, ACQUIRED ANTIPHOSPHOLIPID	White or Caucasian	Male	61	Alive	I63.442	Cerebral infarction due to embolism of left cerebellar artery	QM-ISCHEMIC VASCULAR DISEASE-ECQM UPDATE 2018 EP-EC AND EH	CVA			Medicine	7		Medicine			FALSE		Acute Thrombosis Event (<30 days), Arterial Thrombosis (Age>50)	No		No	>1 Atherosclerotic risk (HTN,HLD,smoking)
13	THROMBOTIC RISK, ACQUIRED; THROMBOTIC RISK, INHERITED;	White or Caucasian	Male	44	Alive	I26.99	Other pulmonary embolism without acute cor pulmonale	EDG ICD PULMONARY EMBOLISM	PE			Medicine	2		Medicine			FALSE		Acute Thrombosis Event (<30 days), On anticoagulation (currently or <2 wks after d/c)	No		No	DVT
14	PROTHROMBIN GENE MUTATION; FACTOR v LEIDEN MUTATION; DRVVT	White or Caucasian	Male	80	Alive	I26.99	Other pulmonary embolism without acute cor pulmonale	EDG ICD PULMONARY EMBOLISM	PE			Medicine	3		Medicine			FALSE		Acute Thrombosis Event (<30 days), On anticoagulation (currently or <2 wks after d/c)	Yes	Factor V Leiden	No	>1 Atherosclerotic risk (HTN,HLD,smoking)	Heterozygous factor V mutation
15	THROMBOTIC RISK, ACQUIRED ANTIPHOSPHOLIPID	White or Caucasian	Female	37	Alive	I63.40	Cerebral infarction due to embolism of unspecified cerebral artery	QM-ISCHEMIC VASCULAR DISEASE-ECQM UPDATE 2018 EP-EC AND EH	CVA			Cardiothoracic Surgery	18		Neurology	Yes		FALSE		Acute Thrombosis Event (<30 days), On anticoagulation (currently or <2 wks after d/c)	No	Cardiolipin Ab	No	Heart Valve Vegetation	Negative because titers are <40
16	THROMBOTIC RISK, INHERITED	White or Caucasian	Male	76	Alive	I63.412	Cerebral infarction due to embolism of left middle cerebral artery	QM-ISCHEMIC VASCULAR DISEASE-ECQM UPDATE 2018 EP-EC AND EH	CVA			Medicine	6		Neurology			FALSE		Acute Thrombosis Event (<30 days)	No		No	>1 Atherosclerotic risk (HTN,HLD,smoking), Atrial Fibrillation
17	THROMBOTIC RISK, INHERITED; THROMBOTIC RISK, ACQUIRED	White or Caucasian	Male	55	Alive	I63.411	Cerebral infarction due to embolism of right middle cerebral artery	QM-ISCHEMIC VASCULAR DISEASE-ECQM UPDATE 2018 EP-EC AND EH	CVA			Medicine	5		Neurology	Yes		FALSE		Acute Thrombosis Event (<30 days)	Yes, false positive	Antithrombin III	No	Autoimmune disease (eg SLE), CVA	antithrombin III activity 83% (ref range 87-122)
18	THROMBOTIC RISK, ACQUIRED	White or Caucasian	Female	60	Alive	I63.411	PE, DVT	QM-ISCHEMIC VASCULAR DISEASE-ECQM UPDATE 2018 EP-EC AND EH	DVT, PE			Medicine	8		Neurology			FALSE		Acute Thrombosis Event (<30 days), On anticoagulation (currently or <2 wks after d/c)	No		No	CVA	Provoked VTE due to OCPs
19	THROMBOTIC RISK, INHERITED; THROMBOTIC RISK, ACQUIRED	White or Caucasian	Male	54	Alive	I63.539	Cerebral infarction due to unspecified occlusion or stenosis of unspecified posterior cerebral artery	QM-ISCHEMIC VASCULAR DISEASE-ECQM UPDATE 2018 EP-EC AND EH	CVA			Medicine	1		Neurology			FALSE		Acute Thrombosis Event (<30 days)	No		No	>1 Atherosclerotic risk (HTN,HLD,smoking)
20	FACTOR V LEIDEN MUTATION; ANTITHROMBIN III	White or Caucasian	Female	70	Alive	I26.99	Other pulmonary embolism without acute cor pulmonale	EDG ICD PULMONARY EMBOLISM	PE			Medicine	1		Medicine			FALSE		Acute Thrombosis Event (<30 days), Arterial Thrombosis (Age>50), Malignancy, Provoked VTE	Yes	Factor V Leiden	No	>1 Atherosclerotic risk (HTN,HLD,smoking), Cancer, DVT	Provoked in setting of recent surgery. Had breast CA in 1990s. Heterozygous factor V mutation
21	THROMBOTIC RISK, INHERITED; THROMBOTIC RISK, ACQUIRED	White or Caucasian	Male	59	Alive	I63.19	Cerebral infarction due to embolism of other precerebral artery	QM-ISCHEMIC VASCULAR DISEASE-ECQM UPDATE 2018 EP-EC AND EH	CVA			Medicine	2		Neurology			FALSE		Acute Thrombosis Event (<30 days), Arterial Thrombosis (Age>50)	No		No	>1 Atherosclerotic risk (HTN,HLD,smoking)	elevated protein C values, not positive
22	THROMBOTIC RISK, ACQUIRED: LUPUS	White or Caucasian	Male	55	Alive	I26.99	Other pulmonary embolism without acute cor pulmonale	EDG ICD PULMONARY EMBOLISM	PE			Medicine	1		Hematology Oncology	Yes		TRUE	Recurrent VTE		Yes	Cardiolipin Ab	Change in type of A/C	>1 Atherosclerotic risk (HTN,HLD,smoking), CVA, DVT, PE	Hx of VTE, hx of positive IgM anticardiolipin antibodies. Repeat while hospitalized
23	THROMBOTIC RISK, INHERITED; THROMBOTIC RISK, ACQUIRED	White or Caucasian	Female	84	Alive	I82.412	Acute embolism and thrombosis of left femoral vein	EDG ICD DEEP VEIN THROMBOSIS	DVT			Medicine	6		Medicine			FALSE		Acute Thrombosis Event (<30 days), On anticoagulation (currently or <2 wks after d/c)	No		No	>1 Atherosclerotic risk (HTN,HLD,smoking)
24	BETA-2 GLYCOPROTEIN ANTIBODIES; CARDIOLIPIN AUTOANTIBODIES; DRVVT	White or Caucasian	Male	62	Alive	I82.432	Acute embolism and thrombosis of left popliteal vein	EDG ICD DEEP VEIN THROMBOSIS	DVT			Medicine	3		Hematology Oncology	Yes		FALSE		Acute Thrombosis Event (<30 days), On anticoagulation (currently or <2 wks after d/c)	No		No	>1 Atherosclerotic risk (HTN,HLD,smoking)
25	THROMBOTIC RISK, INHERITED; THROMBOTIC RISK, ACQUIRED ANTIPHOSPHOLIPID	White or Caucasian	Male	56	Alive	I82.432	Cerebral infarction due to embolism of right middle cerebral artery	QM-ISCHEMIC VASCULAR DISEASE-ECQM UPDATE 2018 EP-EC AND EH	CVA			Medicine	14		Neurology	Yes		FALSE		Arterial Thrombosis (Age>50)	No			>1 Atherosclerotic risk (HTN,HLD,smoking)
26	THROMBOTIC RISK, ACQUIRED: LUPUS	White or Caucasian	Male	56	Alive	I81	Portal vein thrombosis	LV EDG ED UTILIZATION UNCLASSIFIED	Portal Vein Thrombosis			Medicine	3		Medicine	Yes		FALSE		Acute Thrombosis Event (<30 days), On anticoagulation (currently or <2 wks after d/c)	Yes, false positive	Lupus Anticoagulant, Protein C	No	DVT	Recurrent, provoked DVTs in the past
27	BETA-2 GLYCOPROTEIN ANTIBODIES; CARDIOLIPIN ANTIBODIES	White or Caucasian	Male	77	Alive	I63.439	Cerebral infarction due to embolism of unspecified posterior cerebral artery	QM-ISCHEMIC VASCULAR DISEASE-ECQM UPDATE 2018 EP-EC AND EH	CVA			Medicine	12		Rheumatology			FALSE		Arterial Thrombosis (Age>50)	No		No
28	THROMBOTIC RISK, INHERITED; THROMBOTIC RISK, ACQUIRED	White or Caucasian	Female	50	Alive	I63.9	Cerebral infarction, unspecified	QM-ISCHEMIC VASCULAR DISEASE-ECQM UPDATE 2018 EP-EC AND EH	CVA			Medicine	1		Neurology			FALSE		Acute Thrombosis Event (<30 days)	Yes, false positive	Cardiolipin Ab, Protein S	No	>1 Atherosclerotic risk (HTN,HLD,smoking)	Cardiolipin IgM 14.8. Protein S total/free levels normal on 10/2019
29	THROMBOTIC RISK, INHERITED	White or Caucasian	Male	50	Alive	I74.5	Embolism and thrombosis of iliac artery	QM-ISCHEMIC VASCULAR DISEASE-ECQM UPDATE 2018 EP-EC AND EH	Arterial Thrombosis			Medicine	4		Neurology			FALSE		Acute Thrombosis Event (<30 days), Arterial Thrombosis (Age>50)	No		No	>1 Atherosclerotic risk (HTN,HLD,smoking), CVA
30	PROTHROMBIN GENE MUTATION; FACTOR V LEIDEN MUTATION	White or Caucasian	Male	60	Alive	I26.99	Other pulmonary embolism without acute cor pulmonale	EDG ICD PULMONARY EMBOLISM	PE			Medicine	2		Medicine			FALSE		Acute Thrombosis Event (<30 days), Provoked VTE	No		No
31	THROMBOTIC RISK, INHERITED; THROMBOTIC RISK, ACQUIRED	White or Caucasian	Female	44	Alive	I63.511	Cerebral infarction due to unspecified occlusion or stenosis of right middle cerebral artery	QM-ISCHEMIC VASCULAR DISEASE-ECQM UPDATE 2018 EP-EC AND EH	CVA			Medicine	11		Medicine			TRUE	Arterial Thrombosis (Age<50)		Yes, false positive	Cardiolipin Ab	No	CVA	IgM not high enough to meet Sapporo criteria
32	THROMBOTIC RISK, INHERITED; THROMBOTIC RISK, ACQUIRED	White or Caucasian	Female	41	Alive	I63.9	Cerebral infarction, unspecified	QM-ISCHEMIC VASCULAR DISEASE-ECQM UPDATE 2018 EP-EC AND EH	CVA			Medicine	2		Neurology			FALSE		Acute Thrombosis Event (<30 days)	No		No
33	FACTOR V LEIDEN	White or Caucasian	Male	55	Alive	I82.431	Saddle embolus of pulmonary artery with acute cor pulmonale	EDG ICD PULMONARY EMBOLISM	PE			Medicine	4		Pulmonary	Yes		FALSE		Acute Thrombosis Event (<30 days), On anticoagulation (currently or <2 wks after d/c)	No		No	DVT
34	BETA-2 GLYCOPROTEIN ANTIBODIES, CARDIOLIPIN ANTIBODIES	White or Caucasian	Female	77	Alive	I26.09	Other pulmonary embolism with acute cor pulmonale	EDG ICD PULMONARY EMBOLISM	PE			Medicine	4		Medicine			FALSE		Acute Thrombosis Event (<30 days), Arterial Thrombosis (Age>50)	No			>1 Atherosclerotic risk (HTN,HLD,smoking), Autoimmune disease (eg SLE, APS)
35	THROMBOTIC RISK, ACQUIRED: LUPUS	White or Caucasian	Female	73	Deceased	I82.421	Other pulmonary embolism without acute cor pulmonale	EDG ICD PULMONARY EMBOLISM	PE				16		Pulmonary			FALSE		Acute Thrombosis Event (<30 days), Arterial Thrombosis (Age>50), On anticoagulation (currently or <2 wks after d/c)	No		No
36	THROMBOTIC RISK, ACQUIRED	White or Caucasian	Female	70	Deceased	I82.432	Acute embolism and thrombosis of left popliteal and left femoral vein	EDG ICD DEEP VEIN THROMBOSIS	DVT			Medicine	79		Hematology Oncology	Yes		TRUE	Recurrent VTE		No		No	DVT, PE
37	THROMBOTIC RISK, INHERITED; THROMBOTIC RISK, ACQUIRED	Other	Female	65	Deceased	I63.422	Cerebral infarction due to embolism of left anterior cerebral artery	QM-ISCHEMIC VASCULAR DISEASE-ECQM UPDATE 2018 EP-EC AND EH	CVA			Medicine	11		Neurology	Yes		FALSE		Arterial Thrombosis (Age>50)	Yes, false positive	Antithrombin III, Cardiolipin Ab	No	>1 Atherosclerotic risk (HTN,HLD,smoking), Atrial Fibrillation	Cardiolipin IgM 18.5, Anti-thrombin III 75%
38	THROMBOTIC RISK, INHERITED	White or Caucasian	Female	63	Alive	I82.433	Other pulmonary embolism without acute cor pulmonale	EDG ICD PULMONARY EMBOLISM	PE			Transplant Surgery	6		Transplant Surgery	Yes		FALSE		Acute Thrombosis Event (<30 days), Arterial Thrombosis (Age>50), On anticoagulation (currently or <2 wks after d/c)	No		No	>1 Atherosclerotic risk (HTN,HLD,smoking), Autoimmune disease (eg SLE, APS), Immunosuppressed (eg, HIV, AID)	DDKT on immunosuppressed
39	PROTHROMBIN GENE MUTATION; ANTITHROMBIN III; PROTEIN C; PROTEIN S	White or Caucasian	Female	55	Alive	I82.412	Acute embolism and thrombosis of left femoral vein	EDG ICD DEEP VEIN THROMBOSIS	DVT			Medicine	2		Vascular Surgery			FALSE		Acute Thrombosis Event (<30 days), Arterial Thrombosis (Age>50)	No		No	>1 Atherosclerotic risk (HTN,HLD,smoking), Autoimmune disease (eg SLE, APS)	elevated values, not positive
40	PROTHROMBIN GENE MUTATION	White or Caucasian	Female	54	Alive	I81	Portal vein thrombosis	LV EDG ED UTILIZATION UNCLASSIFIED	Portal Vein Thrombosis			Family Medicine	3		Family Medicine	No		FALSE		Acute Thrombosis Event (<30 days), On anticoagulation (currently or <2 wks after d/c)	Yes	Prothrombin	No		Heterozygous Prothrombin Gene mutation
41	THROMBOTIC RISK, ACQUIRED; PROTEIN C; PROTEIN S; FACTOR V LEIDEN; PROTHROMBIN GENE MUTATION; ANTITHROMBIN ANTIGEN	Black or African American	Female	52	Alive	I74.2	Embolism and thrombosis of arteries of the upper extremities	QM-ISCHEMIC VASCULAR DISEASE-ECQM UPDATE 2018 EP-EC AND EH	Arterial Thrombosis			Medicine	7		Medicine			FALSE		Acute Thrombosis Event (<30 days)	No		No	>1 Atherosclerotic risk (HTN,HLD,smoking), Autoimmune disease (eg SLE, APS)
42	THROMBOTIC RISK, INHERITED; THROMBOTIC RISK, ACQUIRED	White or Caucasian	Female	51	Alive	I63.232	Cerebral infarction due to unspecified occlusion or stenosis of left carotid arteries	QM-ISCHEMIC VASCULAR DISEASE-ECQM UPDATE 2018 EP-EC AND EH	CVA			Neurology	4		Neurology			FALSE		Acute Thrombosis Event (<30 days), Arterial Thrombosis (Age>50)	No		No	>1 Atherosclerotic risk (HTN,HLD,smoking)
43	THROMBOTIC RISK, INHERITED; THROMBOTIC RISK, ACQUIRED	White or Caucasian	Female	47	Alive	I63.89	Other cerebral infarction	QM-ISCHEMIC VASCULAR DISEASE-ECQM UPDATE 2018 EP-EC AND EH	CVA			Medicine	1		Neurology	Yes		FALSE		Acute Thrombosis Event (<30 days)	No		No	>1 Atherosclerotic risk (HTN,HLD,smoking)	age <50 but acute event
44	THROMBOTIC RISK, INHERITED; THROMBOTIC RISK, ACQUIRED	White or Caucasian	Male	71	Alive	I63.9	Cerebral infarction, unspecified	QM-ISCHEMIC VASCULAR DISEASE-ECQM UPDATE 2018 EP-EC AND EH	CVA			Neurology	8		Neurology			FALSE		Acute Thrombosis Event (<30 days), Arterial Thrombosis (Age>50)	No		No	>1 Atherosclerotic risk (HTN,HLD,smoking)
45	THROMBOTIC RISK, INHERITED; THROMBOTIC RISK, ACQUIRED	White or Caucasian	Male	67	Alive	I26.92	Saddle embolus of pulmonary artery without acute cor pulmonale	EDG ICD PULMONARY EMBOLISM	PE			Medicine	7		Emergency Medicine			FALSE		Acute Thrombosis Event (<30 days), Arterial Thrombosis (Age>50), Malignancy, On anticoagulation (currently or <2 wks after d/c)	Yes	Prothrombin Gene Mutation	No	>1 Atherosclerotic risk (HTN,HLD,smoking), Cancer, DVT	Cardiolipin IgG 17, heterozygous prothrombin gene mutation
46	THROMBOTIC RISK, INHERITED; THROMBOTIC RISK, ACQUIRED	White or Caucasian	Male	59	Alive	I63.511	Cerebral infarction due to unspecified occlusion or stenosis of right middle cerebral artery	QM-ISCHEMIC VASCULAR DISEASE-ECQM UPDATE 2018 EP-EC AND EH	CVA			Neurology	3		Neurology			FALSE		Acute Thrombosis Event (<30 days)	No		No	>1 Atherosclerotic risk (HTN,HLD,smoking)
47	THROMBOTIC RISK, INHERITED; THROMBOTIC RISK, ACQUIRED	White or Caucasian	Male	55	Alive	I63.131	Cerebral infarction due to embolism of right carotid artery	QM-ISCHEMIC VASCULAR DISEASE-ECQM UPDATE 2018 EP-EC AND EH	CVA			Neurology	5		Neurology			FALSE		Acute Thrombosis Event (<30 days), Arterial Thrombosis (Age>50)	No		No
48	THROMBOTIC RISK, ACQUIRED	White or Caucasian	Male	50	Alive	I82.412	Acute embolism and thrombosis of left femoral vein	EDG ICD DEEP VEIN THROMBOSIS	DVT			Medicine	1		Hematology Oncology	Yes		FALSE		On anticoagulation (currently or <2 wks after d/c)	Yes, false positive	Lupus Anticoagulant	No		positive lupus (dRVVT) but on anticoagulation
49	THROMBOTIC RISK, INHERITED; THROMBOTIC RISK, ACQUIRED	White or Caucasian	Male	46	Alive	I63.9	Cerebral infarction, unspecified	QM-ISCHEMIC VASCULAR DISEASE-ECQM UPDATE 2018 EP-EC AND EH	CVA			Medicine	2		Neurology			TRUE	Arterial Thrombosis (Age<50)		No		No	>1 Atherosclerotic risk (HTN,HLD,smoking), CVA
50	PROTHROMBIN GENE MUTATION; FACTOR V LEIDEN MUTATION	White or Caucasian	Male	42	Alive	I82.432	Acute embolism and thrombosis of left popliteal vein	EDG ICD DEEP VEIN THROMBOSIS	DVT			Medicine	2		Hematology Oncology	Yes		FALSE		Acute Thrombosis Event (<30 days), On anticoagulation (currently or <2 wks after d/c)	No		No
51	THROMBOTIC RISK, INHERITED; THROMBOTIC RISK, ACQUIRED	White or Caucasian	Male	38	Alive	I63.40	Cerebral infarction due to embolism of unspecified cerebral artery	QM-ISCHEMIC VASCULAR DISEASE-ECQM UPDATE 2018 EP-EC AND EH	CVA			Medicine	3		Neurology	Yes		FALSE		Acute Thrombosis Event (<30 days), On anticoagulation (currently or <2 wks after d/c)	No		No	>1 Atherosclerotic risk (HTN,HLD,smoking)
52	THROMBOTIC RISK, INHERITED; THROMBOTIC RISK, ACQUIRED	White or Caucasian	Male	29	Alive	I63.12	Cerebral infarction due to embolism of basilar artery	QM-ISCHEMIC VASCULAR DISEASE-ECQM UPDATE 2018 EP-EC AND EH	CVA			Cardiothoracic Surgery	9		Neurology			FALSE		Acute Thrombosis Event (<30 days), Arterial Thrombosis (Age>50), On anticoagulation (currently or <2 wks after d/c)	No		No
53	PROTEIN C, PROTEIN S, ANTITHROMBIN	White or Caucasian	Female	25	Alive	I81	Portal vein thrombosis	LV EDG ED UTILIZATION UNCLASSIFIED	Portal Vein Thrombosis			Medicine	6		Hematology-Oncology	Yes		FALSE		Acute Thrombosis Event (<30 days), On anticoagulation (currently or <2 wks after d/c)	Yes, false positive	Antithrombin Antigen	No	OCP	Decrease antithrombin 57% while on heparin anticoagulation
54	THROMBOTIC RISK, ACQUIRED; PROTEIN S; PROTEIN C	White or Caucasian	Male	43	Alive	I63.00	Cerebral infarction due to thrombosis of unspecified precerebral artery	QM-ISCHEMIC VASCULAR DISEASE-ECQM UPDATE 2018 EP-EC AND EH	CVA			Family Medicine	4		Family Medicine			TRUE	Unprovoked VTE (Age<45 and >/= 1st relative VTE		Yes, false positive		No	PE	History of PE in 2013. Family history positive for PE in Mother. Elevated Protein C 139%
55	THROMBOTIC RISK, ACQUIRED: LUPUS	White or Caucasian	Male	46	Alive	I63.9	Cerebral infarction, unspecified	QM-ISCHEMIC VASCULAR DISEASE-ECQM UPDATE 2018 EP-EC AND EH	CVA			Medicine	5		Neurology			FALSE		Acute Thrombosis Event (<30 days), Arterial Thrombosis (Age>50)	No		No	>1 Atherosclerotic risk (HTN,HLD,smoking)
56	PROTHROMBIN GENE MUTATION; FACTOR V LEIDEN	White or Caucasian	Female	76	Alive	I26.99	Other pulmonary embolism without acute cor pulmonale	EDG ICD PULMONARY EMBOLISM	PE			Medicine	1		Medicine	Yes		FALSE		Acute Thrombosis Event (<30 days)	No		No	DVT, PE
57	THROMBOTIC RISK, INHERITED; THROMBOTIC RISK, ACQUIRED	White or Caucasian	Female	90	Deceased	I63.312	Cerebral infarction due to thrombosis of left middle cerebral artery	QM-ISCHEMIC VASCULAR DISEASE-ECQM UPDATE 2018 EP-EC AND EH	CVA			Medicine	5		Medicine	Yes		FALSE		Arterial Thrombosis (Age>50)	Yes, false positive	Cardiolipin Ab, Protein C, Protein S	No	>1 Atherosclerotic risk (HTN,HLD,smoking), Cancer	Cardiolipin IgM 13.2 (not clinically significant); Protein C 39%; Protein S 55%
58	THROMBOTIC RISK, ACQUIRED: LUPUS	White or Caucasian	Male	87	Deceased	I63.421	Cerebral infarction due to embolism of right anterior cerebral artery	QM-ISCHEMIC VASCULAR DISEASE-ECQM UPDATE 2018 EP-EC AND EH	CVA			Medicine	7		Neurology			FALSE		Acute Thrombosis Event (<30 days), Arterial Thrombosis (Age>50)	Yes, false positive	Cardiolipin Ab	No	>1 Atherosclerotic risk (HTN,HLD,smoking), Cancer	Cardiolipin IgG 21
59	FACTOR V LEIDEN MUTATION	White or Caucasian	Female	73	Alive	I26.09	Other pulmonary embolism with acute cor pulmonale	EDG ICD PULMONARY EMBOLISM	PE			Medicine	6		Pulmonary			FALSE		Acute Thrombosis Event (<30 days), On anticoagulation (currently or <2 wks after d/c)	No		No
60	THROMBOTIC RISK, INHERITED	White or Caucasian	Female	49	Alive	I26.99	Other pulmonary embolism without acute cor pulmonale	EDG ICD PULMONARY EMBOLISM	PE			Emergency Medicine	1		Emergency Medicine			FALSE		Acute Thrombosis Event (<30 days)					Planned for admission, signed AMA. Physician aware to collect lab before giving heparin
61	THROMBOTIC RISK, INHERITED; THROMBOTIC RISK, ACQUIRED	Black or African American	Female	64	Alive	I74.11	Embolism and thrombosis of thoracic aorta	QM-ISCHEMIC VASCULAR DISEASE-ECQM UPDATE 2018 EP-EC AND EH	Arterial Thrombosis			Medicine	4		Medicine	Yes		FALSE		Arterial Thrombosis (Age>50)	Yes, false positive	Antithrombin III, Protein C	No	>1 Atherosclerotic risk (HTN,HLD,smoking)	on anticoagulation at time of testing
62	THROMBOTIC RISK, INHERITED; THROMBOTIC RISK, ACQUIRED	White or Caucasian	Male	63	Alive	I26.99	Other pulmonary embolism without acute cor pulmonale	EDG ICD PULMONARY EMBOLISM	PE			Medicine	1		Medicine			FALSE		Acute Thrombosis Event (<30 days)	No		No	CVA
63	THROMBOTIC RISK, INHERITED; THROMBOTIC RISK, ACQUIRED	White or Caucasian	Male	55	Alive	I63.432	Cerebral infarction due to embolism of left posterior cerebral artery	QM-ISCHEMIC VASCULAR DISEASE-ECQM UPDATE 2018 EP-EC AND EH	CVA			Medicine	8		Neurology			FALSE		Acute Thrombosis Event (<30 days), Arterial Thrombosis (Age>50)	No		No	>1 Atherosclerotic risk (HTN,HLD,smoking)	elevated protein C 163%, elevated protein S 159%
64	THROMBOTIC RISK, ACQUIRED; THROMBOTIC RISK, INHERITED;	White or Caucasian	Male	66	Alive	I26.99	Other pulmonary embolism without acute cor pulmonale	EDG ICD PULMONARY EMBOLISM	PE			Medicine	3		Medicine			FALSE		Acute Thrombosis Event (<30 days), On anticoagulation (currently or <2 wks after d/c)	No		No
65	THROMBOTIC RISK, INHERITED; THROMBOTIC RISK, ACQUIRED	White or Caucasian	Male	66	Alive	I82.403	DVT and CVA	EDG ICD DEEP VEIN THROMBOSIS	DVT and CVA			Medicine	10		Neurology	Yes		FALSE		Malignancy	Yes	Antithrombin III, Lupus Anticoagulant	Change in type of A/C	>1 Atherosclerotic risk (HTN,HLD,smoking), Autoimmune disease (eg SLE, APS), Cancer	Antithrombin III 70%. Known APS. Admitted for DVT and CVA s/p mechanical thrombectomy. Found PFO on echo
66	THROMBOTIC RISK, ACQUIRED ANTIPHOSPHOLIPID	White or Caucasian	Female	67	Deceased	I63.9	Cerebral infarction, unspecified	QM-ISCHEMIC VASCULAR DISEASE-ECQM UPDATE 2018 EP-EC AND EH	CVA			-	1		Neurology	Yes		FALSE		Arterial Thrombosis (Age>50)	No		No	Cancer, CVA
67	THROMBOTIC RISK, INHERITED	White or Caucasian	Male	33	Alive	I63.511	Cerebral infarction due to unspecified occlusion or stenosis of right middle cerebral artery	QM-ISCHEMIC VASCULAR DISEASE-ECQM UPDATE 2018 EP-EC AND EH	CVA			Medicine	3		Neurology			FALSE		Acute Thrombosis Event (<30 days)	No		No	>1 Atherosclerotic risk (HTN,HLD,smoking)	Aware Arterial Thrombosis (Age<50) but atherosclerotic risk. Should've tested after acute thrombosis
68	THROMBOTIC RISK, ACQUIRED ANTIPHOSPHOLIPID	White or Caucasian	Male	64	Deceased	I63.412	Cerebral infarction due to embolism of left middle cerebral artery	QM-ISCHEMIC VASCULAR DISEASE-ECQM UPDATE 2018 EP-EC AND EH	CVA			Medicine	16		Neurology	Yes		FALSE		Acute Thrombosis Event (<30 days), Arterial Thrombosis (Age>50)	No		No	>1 Atherosclerotic risk (HTN,HLD,smoking)
69	THROMBOTIC RISK, INHERITED; THROMBOTIC RISK, ACQUIRED	White or Caucasian	Male	69	Alive	I82.431	Other pulmonary embolism without acute cor pulmonale	EDG ICD PULMONARY EMBOLISM	PE			Medicine	2		Pulmonary			FALSE		Acute Thrombosis Event (<30 days), On anticoagulation (currently or <2 wks after d/c)	No		No	>1 Atherosclerotic risk (HTN,HLD,smoking)
70	PROTHROMBIN GENE MUTATION; FACTOR V LEIDEN MUTATION	White or Caucasian	Female	62	Alive	I82.432	Acute embolism and thrombosis of left popliteal vein	EDG ICD DEEP VEIN THROMBOSIS	DVT			Medicine	2		Hematology Oncology	Yes		FALSE		Acute Thrombosis Event (<30 days), On anticoagulation (currently or <2 wks after d/c)	Yes	Factor V Leiden	No	>1 Atherosclerotic risk (HTN,HLD,smoking), DVT	Positive of family history of factor V and prothrombin. Heterozygous factor V mutation. Switch from Eliquis to Lovenox bcuz presumed to be anticoagulation failure
71	THROMBOTIC RISK, INHERITED; THROMBOTIC RISK, ACQUIRED	White or Caucasian	Female	50	Alive	I63.6	Cerebral infarction due to cerebral venous thrombosis, nonpyogenic	QM-ISCHEMIC VASCULAR DISEASE-ECQM UPDATE 2018 EP-EC AND EH	CVA			Neurology	12		Neurology	Yes		FALSE		Acute Thrombosis Event (<30 days)	No		No		Provoked VTE 2/2 OCP
72	THROMBOTIC RISK, INHERITED; THROMBOTIC RISK, ACQUIRED	Multi-racial	Male	46	Alive	I63.9	Cerebral infarction, unspecified	QM-ISCHEMIC VASCULAR DISEASE-ECQM UPDATE 2018 EP-EC AND EH	CVA			Medicine	1		Neurology			FALSE		Acute Thrombosis Event (<30 days)	Yes	Factor V Leiden	No	>1 Atherosclerotic risk (HTN,HLD,smoking)	Patient left AMA prior to full evaluation. Aware Arterial Thrombosis (Age<50) but atherosclerotic risk. Heterozygous factor V mutatino
73	THROMBOTIC RISK, INHERITED; THROMBOTIC RISK, ACQUIRED	Unknown	Female	41	Alive	I63.521	Cerebral infarction due to unspecified occlusion or stenosis of right middle cerebral artery	QM-ISCHEMIC VASCULAR DISEASE-ECQM UPDATE 2018 EP-EC AND EH	CVA			Neurology	3		Neurology			TRUE	Arterial Thrombosis (Age<50)		Yes	Prothrombin Gene Mutation	No	>1 Atherosclerotic risk (HTN,HLD,smoking)	heterozygous prothrombin mutation
74	THROMBOTIC RISK, INHERITED; THROMBOTIC RISK, ACQUIRED	Asian	Female	24	Alive	I63.512	Cerebral infarction due to unspecified occlusion or stenosis of left middle cerebral artery	QM-ISCHEMIC VASCULAR DISEASE-ECQM UPDATE 2018 EP-EC AND EH	CVA			Neurology	6		Neurology			TRUE	Arterial Thrombosis (Age<50)		Yes, false positive	Cardiolipin Ab	No	Autoimmune disease (eg SLE, APS)	Cardiolipin IgM 15.1. Hx of autoimmune disease
75	FACTOR V LEIDEN MUTATION	White or Caucasian	Male	54	Alive	I26.99	Other pulmonary embolism without acute cor pulmonale	EDG ICD PULMONARY EMBOLISM	PE			Medicine	2		Emergency Medicine			FALSE		Acute Thrombosis Event (<30 days), Arterial Thrombosis (Age>50)	Yes	Factor V Leiden	No	>1 Atherosclerotic risk (HTN,HLD,smoking)	Heterozgyous factor V mutation
76	THROMBOTIC RISK, INHERITED; THROMBOTIC RISK, ACQUIRED	White or Caucasian	Female	46	Alive	I63.311	Cerebral infarction due to thrombosis of right middle cerebral artery	QM-ISCHEMIC VASCULAR DISEASE-ECQM UPDATE 2018 EP-EC AND EH	CVA			Neurology	4		Neurology			TRUE	Arterial Thrombosis (Age<50)		No		No
77	THROMBOTIC RISK, INHERITED	White or Caucasian	Female	58	Alive	I63.411	Cerebral infarction due to embolism of right middle cerebral artery	QM-ISCHEMIC VASCULAR DISEASE-ECQM UPDATE 2018 EP-EC AND EH	CVA			Medicine	6		Neurology			FALSE		Arterial Thrombosis (Age>50)	Yes	Protein S	No	>1 Atherosclerotic risk (HTN,HLD,smoking)	Hx of Brain aneurysm. Low Protein S 65%, not repeated
78	BETA-2 GLYCOPROTEIN ANTIBODIES; CARDIOLIPIN AUTOANTIBODIES; DVRRT	White or Caucasian	Female	56	Deceased	I82.432	Acute embolism and thrombosis of left popliteal vein	EDG ICD DEEP VEIN THROMBOSIS	DVT			Medicine	3		Rheumatology	Yes		FALSE		Acute Thrombosis Event (<30 days), Malignancy	No		No	Autoimmune disease (eg SLE, APS), Cancer	Patient with PMHx of MGUS and Lupus. Based on guideline provided, should not test in myeloproliferative disorders
79	THROMBOTIC RISK, INHERITED; THROMBOTIC RISK, ACQUIRED	White or Caucasian	Male	58	Alive	I63.532	Cerebral infarction due to unspecified occlusion or stenosis of left posterior cerebral artery	QM-ISCHEMIC VASCULAR DISEASE-ECQM UPDATE 2018 EP-EC AND EH	CVA			Medicine	2		Neurology			FALSE		Arterial Thrombosis (Age>50)	No		No	>1 Atherosclerotic risk (HTN,HLD,smoking)
80	THROMBOTIC RISK, ACQUIRED ANTIPHOSPHOLIPID	White or Caucasian	Male	56	Alive	I63.81	Other cerebral infarction due to occlusion or stenosis of small artery	QM-ISCHEMIC VASCULAR DISEASE-ECQM UPDATE 2018 EP-EC AND EH	CVA			Medicine	2		Neurology			FALSE		Arterial Thrombosis (Age>50), Malignancy	No		No	Cancer
81	PROTHROMBIN GENE MUTATION; CARDIOLIPIN ANTIBODY; FACTOR V LEIDEN	White or Caucasian	Female	42	Alive	I82.431	Other pulmonary embolism without acute cor pulmonale; DVT	EDG ICD PULMONARY EMBOLISM	PE, DVT			Medicine	1		Medicine			FALSE		Acute Thrombosis Event (<30 days), On anticoagulation (currently or <2 wks after d/c)	No		No	DVT	Although this is recurrent VTE, lab while on A/C
82	PROTHROMBIN GENE MUTATION; FACTOR V LEIDEN MUTATION	White or Caucasian	Female	65	Alive	I81	Portal vein thrombosis	LV EDG ED UTILIZATION UNCLASSIFIED	Portal Vein Thrombosis			Medicine	3		Medicine	Yes		TRUE	Unusual VTE sites (splanchnic, portal, or cerebral veins)		No		No	>1 Atherosclerotic risk (HTN,HLD,smoking)	Ordered only gene mutations which would not be affected by acute thrombosis
83	THROMBOTIC RISK, ACQUIRED ANTIPHOSPHOLIPID; FACTOR V LEIDEN MUTATION	White or Caucasian	Female	37	Alive	I26.99	Other pulmonary embolism without acute cor pulmonale	EDG ICD PULMONARY EMBOLISM	PE			Medicine	2		Medicine	Yes		FALSE		On anticoagulation (currently or <2 wks after d/c)	No		No	PE
84	THROMBOTIC RISK, ACQUIRED; ANTITHROMBIN III ACTIVITY	White or Caucasian	Female	32	Alive	I82.413	Acute embolism and thrombosis of femoral vein, bilateral	EDG ICD DEEP VEIN THROMBOSIS	DVT			OBGYN	1		Hematology Oncology	Yes		TRUE	Recurrent VTE		No		No	>1 Atherosclerotic risk (HTN,HLD,smoking), Miscarriage/s
85	THROMBOTIC RISK, INHERITED	White or Caucasian	Male	49	Alive	I63.9	Cerebral infarction, unspecified	QM-ISCHEMIC VASCULAR DISEASE-ECQM UPDATE 2018 EP-EC AND EH	CVA			Medicine	5		Neurology			FALSE		Acute Thrombosis Event (<30 days)	No		No
86	THROMBOTIC RISK, INHERITED; THROMBOTIC RISK, ACQUIRED	White or Caucasian	Female	53	Alive	I63.512	Cerebral infarction due to unspecified occlusion or stenosis of left middle cerebral artery	QM-ISCHEMIC VASCULAR DISEASE-ECQM UPDATE 2018 EP-EC AND EH	CVA			Medicine	2		Neurology			FALSE		Acute Thrombosis Event (<30 days), Arterial Thrombosis (Age>50)	Yes, false positive	Antithrombin III	No
87	THROMBOTIC RISK, INHERITED; THROMBOTIC RISK, ACQUIRED	White or Caucasian	Male	74	Alive	I26.09	Other pulmonary embolism with acute cor pulmonale	EDG ICD PULMONARY EMBOLISM	PE			Medicine	1		Emergency Medicine			FALSE		Acute Thrombosis Event (<30 days), Arterial Thrombosis (Age>50)	Yes	Factor V Leiden	No	>1 Atherosclerotic risk (HTN,HLD,smoking), Atrial Fibrillation	heterozgyous factor V mutation
88	THROMBOTIC RISK, INHERITED; THROMBOTIC RISK, ACQUIRED	White or Caucasian	Female	51	Alive	I63.511	Cerebral infarction due to unspecified occlusion or stenosis of right middle cerebral artery	QM-ISCHEMIC VASCULAR DISEASE-ECQM UPDATE 2018 EP-EC AND EH	CVA			Neurology	3		Neurology			FALSE		Acute Thrombosis Event (<30 days), Arterial Thrombosis (Age>50)	Yes, false positive	Cardiolipin Ab	No		Cardiolipin Ab 15.7
89	THROMBOTIC RISK, ACQUIRED ANTIPHOSPHOLIPID	White or Caucasian	Male	44	Alive	I63.532	Cerebral infarction due to unspecified occlusion or stenosis of left posterior cerebral artery	QM-ISCHEMIC VASCULAR DISEASE-ECQM UPDATE 2018 EP-EC AND EH	CVA			Medicine	15		Neurology			TRUE	Arterial Thrombosis (Age<50)		Yes, false positive	Lupus Anticoagulant	No	Atrial Fibrillation, CVA	On coumadin at time of testing. Indeteminate result for LA (51.2). Recurrent arterial thrombosis
90	THROMBOTIC RISK, ACQUIRED ANTIPHOSPHOLIPID	White or Caucasian	Female	43	Alive	I63.89	Other cerebral infarction	QM-ISCHEMIC VASCULAR DISEASE-ECQM UPDATE 2018 EP-EC AND EH	CVA			Medicine	4		Rheumatology			FALSE		Acute Thrombosis Event (<30 days)	No		No	>1 Atherosclerotic risk (HTN,HLD,smoking), CVA	Aware Arterial Thrombosis (Age<50) but atherosclerotic risk. Should've tested after acute thrombosis
91	THROMBOTIC RISK, INHERITED; THROMBOTIC RISK, ACQUIRED	Black or African American	Male	49	Alive	I63.9	Cerebral infarction, unspecified	QM-ISCHEMIC VASCULAR DISEASE-ECQM UPDATE 2018 EP-EC AND EH	CVA			Medicine	11		Neurology			TRUE	Arterial Thrombosis (Age<50)		No		No
92	THROMBOTIC RISK, INHERITED; THROMBOTIC RISK, ACQUIRED	White or Caucasian	Female	82	Alive	I74.10	Embolism and thrombosis of unspecified parts of aorta	QM-ISCHEMIC VASCULAR DISEASE-ECQM UPDATE 2018 EP-EC AND EH	Arterial Thrombosis			Medicine	4		Medicine			FALSE		Acute Thrombosis Event (<30 days), Arterial Thrombosis (Age>50), On anticoagulation (currently or <2 wks after d/c)	Yes, false positive	Lupus Anticoagulant, Protein S	No	>1 Atherosclerotic risk (HTN,HLD,smoking), Atrial Fibrillation	Protein S 60%
93	THROMBOTIC RISK, INHERITED	White or Caucasian	Female	54	Alive	I63.9	Cerebral infarction, unspecified	QM-ISCHEMIC VASCULAR DISEASE-ECQM UPDATE 2018 EP-EC AND EH	CVA			Medicine	4		Neurology			FALSE		Acute Thrombosis Event (<30 days)	No		No	>1 Atherosclerotic risk (HTN,HLD,smoking)
94	THROMBOTIC RISK, ACQUIRED ANTIPHOSPHOLIPID	Black or African American	Female	57	Alive	I82.432	Acute embolism and thrombosis of left popliteal vein	EDG ICD DEEP VEIN THROMBOSIS	DVT			Medicine	5		Medicine			FALSE		Acute Thrombosis Event (<30 days), On anticoagulation (currently or <2 wks after d/c), Provoked VTE	No		No	DVT
95	THROMBOTIC RISK, ACQUIRED ANTIPHOSPHOLIPID	White or Caucasian	Male	65	Alive	I63.512	Cerebral infarction due to unspecified occlusion or stenosis of left middle cerebral artery	QM-ISCHEMIC VASCULAR DISEASE-ECQM UPDATE 2018 EP-EC AND EH	CVA			Medicine	12		Hematology Oncology	Yes		FALSE		Acute Thrombosis Event (<30 days), Arterial Thrombosis (Age>50), On anticoagulation (currently or <2 wks after d/c)	Yes	Lupus Anticoagulant	No	>1 Atherosclerotic risk (HTN,HLD,smoking), Autoimmune disease (eg SLE, APS)	history of lupus anticoagulant disorder
96	THROMBOTIC RISK, INHERITED	White or Caucasian	Female	56	Alive	I63.9	Cerebral infarction, unspecified	QM-ISCHEMIC VASCULAR DISEASE-ECQM UPDATE 2018 EP-EC AND EH	CVA			Medicine	4		Neurology			FALSE		Acute Thrombosis Event (<30 days), Arterial Thrombosis (Age>50)	Yes	Antithrombin III	No	>1 Atherosclerotic risk (HTN,HLD,smoking)	Cardiolipin IgG 16 (considering as false-positive), but low Antithrombin III 79. Repeat antithrombin ordered but not done
97	THROMBOTIC RISK, INHERITED; THROMBOTIC RISK, ACQUIRED	White or Caucasian	Female	57	Alive	I63.312	Cerebral infarction due to thrombosis of left middle cerebral artery	QM-ISCHEMIC VASCULAR DISEASE-ECQM UPDATE 2018 EP-EC AND EH	CVA			Medicine	2		Medicine			FALSE		Acute Thrombosis Event (<30 days)	No		No	>1 Atherosclerotic risk (HTN,HLD,smoking)
98	THROMBOTIC RISK, ACQUIRED ANTIPHOSPHOLIPID	White or Caucasian	Male	67	Alive	I63.40	Cerebral infarction due to embolism of unspecified cerebral artery	QM-ISCHEMIC VASCULAR DISEASE-ECQM UPDATE 2018 EP-EC AND EH	CVA			Medicine	8		Neurology	Yes		FALSE		Acute Thrombosis Event (<30 days), Arterial Thrombosis (Age>50)	Yes, false positive	Cardiolipin Ab	No	>1 Atherosclerotic risk (HTN,HLD,smoking)	Cardiolipin IgG 21 and IgM 13.6
99	PROTEIN S, FUNCTIONAL; PROTEIN C, FUNCTIONAL	White or Caucasian	Female	18	Alive	I26.99	Other pulmonary embolism without acute cor pulmonale	EDG ICD PULMONARY EMBOLISM	PE			Medicine	1		Medicine			FALSE		On anticoagulation (currently or <2 wks after d/c), Provoked VTE	Yes, false positive	Protein C	No
100	THROMBOTIC RISK, INHERITED	Black or African American	Female	40	Alive	I63.9	Cerebral infarction, unspecified	QM-ISCHEMIC VASCULAR DISEASE-ECQM UPDATE 2018 EP-EC AND EH	CVA			Medicine	2		Neurology			TRUE	Arterial Thrombosis (Age<50)		No		No		No other PMHx
101	THROMBOTIC RISK, INHERITED; THROMBOTIC RISK, ACQUIRED	White or Caucasian	Male	53	Alive	I63.422	Cerebral infarction due to embolism of left anterior cerebral artery	QM-ISCHEMIC VASCULAR DISEASE-ECQM UPDATE 2018 EP-EC AND EH	CVA			Medicine	3		Neurology			FALSE		Arterial Thrombosis (Age>50)	No		No
102	THROMBOTIC RISK, INHERITED; THROMBOTIC RISK, ACQUIRED	Multi-racial	Female	44	Alive	I63.81	Other cerebral infarction due to occlusion or stenosis of small artery	QM-ISCHEMIC VASCULAR DISEASE-ECQM UPDATE 2018 EP-EC AND EH	CVA			Medicine	4		Neurology	Yes		FALSE		Acute Thrombosis Event (<30 days)	No		No	>1 Atherosclerotic risk (HTN,HLD,smoking)	Aware Arterial Thrombosis (Age<50) but atherosclerotic risk. Should've tested after acute thrombosis
103	THROMBOTIC RISK, INHERITED; THROMOTIC RISK, ACQUIRED	White or Caucasian	Male	48	Alive	I26.99	Right MCA CVA	EDG ICD PULMONARY EMBOLISM	CVA			Medicine	2		Neurology	No		FALSE		Acute Thrombosis Event (<30 days), On anticoagulation (currently or <2 wks after d/c)	Yes, false positive	Antithrombin III, Protein S	No	DVT, PE, Thrombophlebitis	False-positive due to heparin
104	PROTHROMBIN GENE MUTATION; FACTOR V LEIDEN MUTATION	White or Caucasian	Female	32	Alive	I26.99	Other pulmonary embolism without acute cor pulmonale	EDG ICD PULMONARY EMBOLISM	PE			Medicine	1		Hematology Oncology	Yes		TRUE	Unusual VTE sites (splanchnic, portal, or cerebral veins)		No		No	>1 Atherosclerotic risk (HTN,HLD,smoking)	portal vein
105	THROMBOTIC RISK, ACQUIRED ANTIPHOSPHOLIPID	Black or African American	Male	52	Alive	I63.9	Cerebral infarction, unspecified	QM-ISCHEMIC VASCULAR DISEASE-ECQM UPDATE 2018 EP-EC AND EH	CVA			Medicine	4		Neurology	Yes		FALSE		Acute Thrombosis Event (<30 days), Malignancy	Yes, false positive	Lupus Anticoagulant	No	Cancer
106	THROMBOTIC RISK, INHERITED	White or Caucasian	Female	72	Alive	I63.40	Cerebral infarction due to embolism of unspecified cerebral artery	QM-ISCHEMIC VASCULAR DISEASE-ECQM UPDATE 2018 EP-EC AND EH	CVA			Medicine	9		Neurology	Yes		FALSE		Acute Thrombosis Event (<30 days), Arterial Thrombosis (Age>50), Malignancy	No		No	>1 Atherosclerotic risk (HTN,HLD,smoking), Cancer, CVA
107	THROMBOTIC RISK, INHERITED; THROMBOTIC RISK, ACQUIRED	White or Caucasian	Female	55	Alive	I63.531	Cerebral infarction due to unspecified occlusion or stenosis of right posterior cerebral artery	QM-ISCHEMIC VASCULAR DISEASE-ECQM UPDATE 2018 EP-EC AND EH	CVA			Medicine	1		Neurology			FALSE		Acute Thrombosis Event (<30 days)	No		No	Miscarriage/s
108	THROMBOTIC RISK, ACQUIRED: LUPUS	White or Caucasian	Female	35	Alive	I82.431	Acute embolism and thrombosis of right popliteal vein	EDG ICD DEEP VEIN THROMBOSIS	DVT			Medicine	1		Hematology Oncology	Yes		TRUE	Recurrent VTE		No		No
109	BETA-2 GLYCOPROTEIN ANTIBODIES; CARDIOLIPIN AUTOAB	White or Caucasian	Female	59	Deceased	I63.539	Cerebral infarction due to unspecified occlusion or stenosis of unspecified posterior cerebral artery	QM-ISCHEMIC VASCULAR DISEASE-ECQM UPDATE 2018 EP-EC AND EH	CVA				65		Rheumatology	Yes		FALSE		Arterial Thrombosis (Age>50), On anticoagulation (currently or <2 wks after d/c)	No		No	>1 Atherosclerotic risk (HTN,HLD,smoking), Autoimmune disease (eg SLE, APS)
110	THROMBOTIC RISK, INHERITED	White or Caucasian	Male	59	Deceased	I63.9	Cerebral infarction, unspecified	QM-ISCHEMIC VASCULAR DISEASE-ECQM UPDATE 2018 EP-EC AND EH	CVA			Medicine	2		Medicine			FALSE		Arterial Thrombosis (Age>50)	No		No		Hx of Mural Thrombus of Heart
111	PROTEIN C; PROTEIN S; PROTHROMBIN; FACTOR V; THROMBOTIC RISK PANEL, ACQUIRED	White or Caucasian	Female	38	Alive	I26.99	Other pulmonary embolism without acute cor pulmonale	EDG ICD PULMONARY EMBOLISM	PE			FAMILY MEDICINE	1		FAMILY MEDICINE			FALSE		Acute Thrombosis Event (<30 days), On anticoagulation (currently or <2 wks after d/c)	Yes, false positive	Protein S	No		No family history of VTE. First occurrence. Low protein S 68%
112	THROMBOTIC RISK, INHERITED; THROMBOTIC RISK, ACQUIRED	Other	Male	65	Alive	I82.431	PE, CVA	EDG ICD PULMONARY EMBOLISM	PE, CVA			Medicine	10		Neurology			FALSE		Acute Thrombosis Event (<30 days), Arterial Thrombosis (Age>50)	No		No	>1 Atherosclerotic risk (HTN,HLD,smoking)
113	THROMBOTIC RISK, INHERITED; THROMBOTIC RISK, ACQUIRED	White or Caucasian	Male	67	Alive	I63.40	Cerebral infarction due to embolism of unspecified cerebral artery	QM-ISCHEMIC VASCULAR DISEASE-ECQM UPDATE 2018 EP-EC AND EH	CVA			Medicine	5		Neurology	Yes		FALSE		Arterial Thrombosis (Age>50)	Yes, false positive	Antithrombin III	No	>1 Atherosclerotic risk (HTN,HLD,smoking), CVA	False positive due to anticoagulation
114	THROMBOTIC RISK, ACQUIRED	White or Caucasian	Male	66	Deceased	I82.432	Acute embolism and thrombosis of left popliteal vein	EDG ICD DEEP VEIN THROMBOSIS	DVT			Medicine	12		Hematology Oncology	Yes		FALSE		Acute Thrombosis Event (<30 days), Provoked VTE	No		No	>1 Atherosclerotic risk (HTN,HLD,smoking)	Progression from RLE DVT to bilateral LE DVT
115	THROMBOTIC RISK, INHERITED; THROMBOTIC RISK, ACQUIRED	White or Caucasian	Female	46	Alive	I74.5	Embolism and thrombosis of iliac artery	QM-ISCHEMIC VASCULAR DISEASE-ECQM UPDATE 2018 EP-EC AND EH	Arterial Thrombosis			Medicine	4		Neurology			FALSE		Acute Thrombosis Event (<30 days)	No		No	>1 Atherosclerotic risk (HTN,HLD,smoking), DVT
116	THROMBOTIC RISK, INHERITED; THROMBOTIC RISK, ACQUIRED	White or Caucasian	Female	46	Alive	I74.10	Embolism and thrombosis of unspecified parts of aorta	QM-ISCHEMIC VASCULAR DISEASE-ECQM UPDATE 2018 EP-EC AND EH	Arterial Thrombosis			Vascular Surgery	1		Vascular Surgery	Yes		FALSE		Acute Thrombosis Event (<30 days)	No		No	>1 Atherosclerotic risk (HTN,HLD,smoking), CVA
117	THROMBOTIC RISK, INHERITED; THROMBOTIC RISK, ACQUIRED	White or Caucasian	Male	61	Alive	I26.99	Other pulmonary embolism without acute cor pulmonale	EDG ICD PULMONARY EMBOLISM	PE			Medicine	3		Hematology Oncology	Yes		FALSE		Acute Thrombosis Event (<30 days), On anticoagulation (currently or <2 wks after d/c)	No		No	Autoimmune disease (eg SLE, APS)	lab test ordered separately (not thrombotic risk panel)
118	BETA-2 GLYCOPROTEIN ANTIBODIES; CARDIOLIPIN ANTIBODIES; LUPUS ANTICOAGULANT	White or Caucasian	Female	60	Deceased	I82.413	Acute embolism and thrombosis of femoral vein, bilateral	EDG ICD DEEP VEIN THROMBOSIS	DVT				18		Rheumatology	Yes		FALSE		Provoked VTE	No		No		Provoked by hip hemiarthroplasty on 1/20/2019
119	THROMBOTIC RISK, INHERITED; THROMBOTIC RISK, ACQUIRED	White or Caucasian	Female	54	Alive	I63.89	Other cerebral infarction	QM-ISCHEMIC VASCULAR DISEASE-ECQM UPDATE 2018 EP-EC AND EH	CVA			Medicine	2		Neurology			FALSE		Acute Thrombosis Event (<30 days), Arterial Thrombosis (Age>50)	No		No	>1 Atherosclerotic risk (HTN,HLD,smoking)
120	THROMBOTIC RISK, ACQUIRED; THROMBOTIC RISK, INHERITED;	White or Caucasian	Male	59	Alive	I26.99	Pulmonary embolism; Cerebral infarction	EDG ICD PULMONARY EMBOLISM	CVA			Medicine	10		Neurology			FALSE		Acute Thrombosis Event (<30 days), Arterial Thrombosis (Age>50), On anticoagulation (currently or <2 wks after d/c)	Yes, false positive	Lupus Anticoagulant	No		Lupus anticoagulant positive but patient was on heparin gtt
121	THROMBOTIC RISK, ACQUIRED: LUPUS	White or Caucasian	Female	53	Alive	I26.99	Other pulmonary embolism without acute cor pulmonale	EDG ICD PULMONARY EMBOLISM	PE			Medicine	2		Emergency Medicine	Yes		FALSE		Acute Thrombosis Event (<30 days), On anticoagulation (currently or <2 wks after d/c)	Yes, false positive	Cardiolipin Ab	No	>1 Atherosclerotic risk (HTN,HLD,smoking), CVA, PE	Hx of PE not anticoagulated per patient. Cardiolipin IgM 17
122	THROMBOTIC RISK, INHERITED	Other	Male	50	Alive	I63.89	Other cerebral infarction	QM-ISCHEMIC VASCULAR DISEASE-ECQM UPDATE 2018 EP-EC AND EH	CVA			Medicine	6		Neurology			FALSE		Acute Thrombosis Event (<30 days), Arterial Thrombosis (Age>50)	No		No	>1 Atherosclerotic risk (HTN,HLD,smoking), Cancer, CVA
123	THROMBOTIC RISK, INHERITED	White or Caucasian	Female	68	Deceased	I63.039	Cerebral infarction due to thrombosis of unspecified carotid artery	QM-ISCHEMIC VASCULAR DISEASE-ECQM UPDATE 2018 EP-EC AND EH	CVA			Medicine	16		Neurology	Yes		FALSE		Arterial Thrombosis (Age>50), On anticoagulation (currently or <2 wks after d/c)	Yes	Cardiolipin Ab	Change in type of A/C	>1 Atherosclerotic risk (HTN,HLD,smoking), CVA	Cardiolipin IgG 58%, b2 glycoprotein 31% (false-positive), low antithrombin 81% (on A/C), protein S 66% (on A/C) . Switched from IV heparin to lovenox bridge to warfarin
124	FACTOR V LEIDEN MUTATION; ANTITHROMBIN III	Multi-racial	Male	75	Alive	I26.99	Other pulmonary embolism without acute cor pulmonale	EDG ICD PULMONARY EMBOLISM	PE			Medicine	3		Medicine			FALSE		Acute Thrombosis Event (<30 days), On anticoagulation (currently or <2 wks after d/c)	Yes, false positive	Antithrombin III	No	>1 Atherosclerotic risk (HTN,HLD,smoking)	thrombosis may cause a transient reduction in AT levels
125	THROMBOTIC RISK, ACQUIRED ANTIPHOSPHOLIPID	Black or African American	Male	43	Alive	I26.99	Other pulmonary embolism without acute cor pulmonale	EDG ICD PULMONARY EMBOLISM	PE			Medicine	4		Medicine			FALSE		Acute Thrombosis Event (<30 days), On anticoagulation (currently or <2 wks after d/c)	No		No
126	THROMBOTIC RISK, INHERITED	Other	Female	54	Alive	I63.411	Cerebral infarction due to embolism of right middle cerebral artery	QM-ISCHEMIC VASCULAR DISEASE-ECQM UPDATE 2018 EP-EC AND EH	CVA			Neurology	6		Neurology			FALSE		Arterial Thrombosis (Age>50)	Yes, false positive	Protein S	No	CVA	Low Functional Protein S, subsequent Total Protein S WNL
127	THROMBOTIC RISK, INHERITED	Multi-racial	Female	44	Alive	I63.412	Cerebral infarction due to embolism of left middle cerebral artery	QM-ISCHEMIC VASCULAR DISEASE-ECQM UPDATE 2018 EP-EC AND EH	CVA			Neurology	5		Neurology			FALSE		Acute Thrombosis Event (<30 days)	No		No	>1 Atherosclerotic risk (HTN,HLD,smoking)	Aware Arterial Thrombosis (Age<50) but atherosclerotic risk. Should've tested after acute thrombosis
128	BETA-2 GLYCOPROTEIN ANTIBODIES; CARDIOLIPIN AUTOANTIBODIES; DVRRT	Black or African American	Female	46	Alive	I82.432	Acute embolism and thrombosis of left popliteal vein	EDG ICD DEEP VEIN THROMBOSIS	DVT			Medicine	1		Hematology Oncology	Yes		FALSE		Acute Thrombosis Event (<30 days), Malignancy	No		No	Cancer
129	THROMBOTIC RISK, INHERITED; THROMBOTIC RISK, ACQUIRED	White or Caucasian	Female	58	Alive	I63.9	Cerebral infarction, unspecified	QM-ISCHEMIC VASCULAR DISEASE-ECQM UPDATE 2018 EP-EC AND EH	CVA			Medicine	5		Neurology			FALSE		Acute Thrombosis Event (<30 days)	Yes, false positive	Protein S	No	>1 Atherosclerotic risk (HTN,HLD,smoking)	Protein S 56%
130	THROMBOTIC RISK, ACQUIRED ANTIPHOSPHOLIPID	White or Caucasian	Male	59	Deceased	I63.40	Cerebral infarction due to embolism of unspecified cerebral artery	QM-ISCHEMIC VASCULAR DISEASE-ECQM UPDATE 2018 EP-EC AND EH	CVA			Cardiothoracic Surgery	22		Neurology	Yes		FALSE		Acute Thrombosis Event (<30 days), Arterial Thrombosis (Age>50), Malignancy	No		No	>1 Atherosclerotic risk (HTN,HLD,smoking), Atrial Fibrillation, Cancer
131	THROMBOTIC RISK, INHERITED; THROMBOTIC RISK, ACQUIRED	White or Caucasian	Male	55	Alive	I63.89	Other cerebral infarction	QM-ISCHEMIC VASCULAR DISEASE-ECQM UPDATE 2018 EP-EC AND EH	CVA			Medicine	3		Neurology			FALSE		Acute Thrombosis Event (<30 days), Arterial Thrombosis (Age>50)	No		No	>1 Atherosclerotic risk (HTN,HLD,smoking)	Elevated protein C 142% (not considered positive)
132	THROMBOTIC RISK, INHERITED	Black or African American	Male	44	Alive	I26.99	Other pulmonary embolism without acute cor pulmonale	EDG ICD PULMONARY EMBOLISM	PE			Cardiothoracic Surgery	22		Cardiothoracic Surgery			FALSE		Acute Thrombosis Event (<30 days), On anticoagulation (currently or <2 wks after d/c)	No		No	>1 Atherosclerotic risk (HTN,HLD,smoking), Atrial Fibrillation
133	THROMBOTIC RISK, INHERITED; THROMBOTIC RISK, ACQUIRED	White or Caucasian	Male	43	Alive	I63.40	Cerebral infarction due to embolism of unspecified cerebral artery	QM-ISCHEMIC VASCULAR DISEASE-ECQM UPDATE 2018 EP-EC AND EH	CVA			Medicine	3		Neurology			FALSE		Acute Thrombosis Event (<30 days)	No		No	>1 Atherosclerotic risk (HTN,HLD,smoking)
134	THROMBOTIC RISK, INHERITED; THROMBOTIC RISK, ACQUIRED	White or Caucasian	Female	47	Alive	I63.231	Cerebral infarction due to unspecified occlusion or stenosis of right carotid arteries	QM-ISCHEMIC VASCULAR DISEASE-ECQM UPDATE 2018 EP-EC AND EH	CVA			Medicine	5		Neurology			FALSE		Acute Thrombosis Event (<30 days)	No		No	>1 Atherosclerotic risk (HTN,HLD,smoking), CVA	Aware Arterial Thrombosis (Age<50) but atherosclerotic risk. Should've tested after acute thrombosis
135	THROMBOTIC RISK, INHERITED; THROMBOTIC RISK, ACQUIRED	White or Caucasian	Male	18	Alive	I63.9	Cerebral infarction, unspecified	QM-ISCHEMIC VASCULAR DISEASE-ECQM UPDATE 2018 EP-EC AND EH	CVA			Surgery	13		Surgery			TRUE	Arterial Thrombosis (Age<50)		Yes, false positive	Beta-2 Glycoprotein Ab	No		On Lovenox at the time of testing. Trauma patient
136	THROMBOTIC RISK, INHERITED; THROMBOTIC RISK, ACQUIRED	White or Caucasian	Male	57	Alive	I63.512	Cerebral infarction due to unspecified occlusion or stenosis of left middle cerebral artery	QM-ISCHEMIC VASCULAR DISEASE-ECQM UPDATE 2018 EP-EC AND EH	CVA			Medicine	4		Neurology			FALSE		Acute Thrombosis Event (<30 days), Arterial Thrombosis (Age>50)	No		No	>1 Atherosclerotic risk (HTN,HLD,smoking)
137	THROMBOTIC RISK, ACQUIRED; ANTITHROMBIN III ACTIVITY, FACTOR V LEIDEN MUTATION; PROTHROMBIN GENE MUTATION	White or Caucasian	Male	28	Alive	I82.412	Acute embolism and thrombosis of left femoral vein	EDG ICD DEEP VEIN THROMBOSIS	DVT			Medicine	7		Medicine			FALSE		Acute Thrombosis Event (<30 days)	No		No	>1 Atherosclerotic risk (HTN,HLD,smoking), PE	elevated protein C 152% (not considered positive)
138	THROMBOTIC RISK, INHERITED; THROMBOTIC RISK, ACQUIRED	White or Caucasian	Female	64	Alive	I63.40	Cerebral infarction due to embolism of unspecified cerebral artery	QM-ISCHEMIC VASCULAR DISEASE-ECQM UPDATE 2018 EP-EC AND EH	CVA			Medicine	14		Neurology	Yes		FALSE		Acute Thrombosis Event (<30 days), Arterial Thrombosis (Age>50)	No		No	>1 Atherosclerotic risk (HTN,HLD,smoking)
139	THROMBOTIC RISK, INHERITED; THROMBOTIC RISK, ACQUIRED	Black or African American	Female	60	Alive	I63.231	Cerebral infarction due to unspecified occlusion or stenosis of right carotid arteries	QM-ISCHEMIC VASCULAR DISEASE-ECQM UPDATE 2018 EP-EC AND EH	CVA			Medicine	4		Neurology			FALSE		Acute Thrombosis Event (<30 days)	No		No	>1 Atherosclerotic risk (HTN,HLD,smoking), CVA
140	THROMBOTIC RISK, INHERITED	White or Caucasian	Male	40	Alive	I26.99	Other pulmonary embolism without acute cor pulmonale	EDG ICD PULMONARY EMBOLISM	PE			Medicine	3		Medicine			TRUE	Unprovoked VTE (Age<45 and >/= 1st relative VTE		No		No	>1 Atherosclerotic risk (HTN,HLD,smoking)
141	THROMBOTIC RISK, INHERITED; THROMBOTIC ACQUIRED	Other	Female	49	Alive	I63.411	Cerebral infarction due to embolism of right middle cerebral artery	QM-ISCHEMIC VASCULAR DISEASE-ECQM UPDATE 2018 EP-EC AND EH	CVA			Neurology	7		Neurology			FALSE		Acute Thrombosis Event (<30 days)	No		No
142	THROMBOTIC RISK, INHERITED; THROMBOTIC RISK, ACQUIRED	Black or African American	Female	57	Alive	I63.532	Cerebral infarction due to unspecified occlusion or stenosis of left posterior cerebral artery	QM-ISCHEMIC VASCULAR DISEASE-ECQM UPDATE 2018 EP-EC AND EH	CVA			Medicine	8		Neurology			FALSE		Acute Thrombosis Event (<30 days), Arterial Thrombosis (Age>50)	Yes, false positive	Protein S	No
143	THROMBOTIC RISK, INHERITED; THROMBOTIC RISK, ACQUIRED	White or Caucasian	Female	61	Alive	I82.4Y9	Acute embolism and thrombosis of unspecified deep veins of unspecified proximal lower extremity	EDG ICD DEEP VEIN THROMBOSIS	DVT			Medicine	2		Medicine			FALSE		Acute Thrombosis Event (<30 days), On anticoagulation (currently or <2 wks after d/c)	No		No	>1 Atherosclerotic risk (HTN,HLD,smoking)
144	PROTHROMBIN GENE MUTATION; FACTOR V LEIDEN MUTATION; PROTEIN S; PROTEIN C	Black or African American	Female	51	Alive	I26.99	Other pulmonary embolism without acute cor pulmonale	EDG ICD PULMONARY EMBOLISM	PE			Medicine	2		Emergency Medicine	Yes		TRUE	Recurrent VTE		No		No	>1 Atherosclerotic risk (HTN,HLD,smoking), PE	On home Eliquis, Emergency Medicine discussed Hematology before ordering test
145	BETA-2 GLYCOPROTEIN ANTIBODIES; CARDIOLIPIN ANTIBODIES	White or Caucasian	Female	31	Alive	I26.99	Other pulmonary embolism without acute cor pulmonale	EDG ICD PULMONARY EMBOLISM	PE			Medicine	6		Rheumatology			TRUE	Arterial Thrombosis (Age<50)		No		No	>1 Atherosclerotic risk (HTN,HLD,smoking), Autoimmune disease (eg SLE, APS)
146	THROMBOTIC RISK, INHERITED	White or Caucasian	Female	52	Alive	I63.40	Cerebral infarction due to embolism of unspecified cerebral artery	QM-ISCHEMIC VASCULAR DISEASE-ECQM UPDATE 2018 EP-EC AND EH	CVA			Medicine	5		Hematology Oncology	Yes		TRUE	Arterial Thrombosis (Age<50)		Yes	Beta-2 Glycoprotein Ab, Cardiolipin Ab, Lupus Anticoagulant	Change in type of A/C	Autoimmune disease (eg SLE, APS)	Recurrent Arterial Thrombosis. Pt also has SLE. Recommended warfarin than DOAC
147	THROMBOTIC RISK, INHERITED	White or Caucasian	Male	56	Alive	I63.332	Cerebral infarction due to thrombosis of left posterior cerebral artery	QM-ISCHEMIC VASCULAR DISEASE-ECQM UPDATE 2018 EP-EC AND EH	CVA			Medicine	10		Neurology			FALSE		Acute Thrombosis Event (<30 days), Arterial Thrombosis (Age>50)	No		No
148	THROMBOTIC RISK, ACQUIRED	White or Caucasian	Female	38	Alive	I26.99	Other pulmonary embolism without acute cor pulmonale	EDG ICD PULMONARY EMBOLISM	PE			Gynecology	3		Hematology Oncology	Yes		FALSE		Acute Thrombosis Event (<30 days), Malignancy, On anticoagulation (currently or <2 wks after d/c)	Yes, false positive	Cardiolipin Ab, Lupus Anticoagulant	No	Cancer	Cardiolipin IgM 17.3, on active anticoagulation at time of testing
149	THROMBOTIC RISK, INHERITED; THROMBOTIC RISK, ACQUIRED	Black or African American	Female	61	Alive	I63.9	Cerebral infarction, unspecified	QM-ISCHEMIC VASCULAR DISEASE-ECQM UPDATE 2018 EP-EC AND EH	CVA			Medicine	38		Neurology	Yes		FALSE		Acute Thrombosis Event (<30 days), Arterial Thrombosis (Age>50)	Yes, false positive	Antithrombin III, Protein C	No	>1 Atherosclerotic risk (HTN,HLD,smoking), Autoimmune disease (eg SLE, APS)	increase antithrombin III and protein C are not positive results
150	THROMBOTIC RISK, INHERITED; THROMBOTIC RISK, ACQUIRED	White or Caucasian	Female	53	Alive	I82.431	Other pulmonary embolism without acute cor pulmonale	EDG ICD PULMONARY EMBOLISM	PE			Medicine	4		Vascular Surgery	Yes		TRUE	Recurrent VTE		Yes	Antithrombin III, Lupus Anticoagulant	No	DVT	low antithrombin III 47%, no repeat testing
151	THROMBOTIC RISK, INHERITED; THROMBOTIC RISK, ACQUIRED	Black or African American	Female	53	Alive	I63.412	Cerebral infarction due to embolism of left middle cerebral artery	QM-ISCHEMIC VASCULAR DISEASE-ECQM UPDATE 2018 EP-EC AND EH	CVA			Neurology	5		Neurology			FALSE		Acute Thrombosis Event (<30 days)	Yes, false positive	Antithrombin III	No	Miscarriage/s	Found to have PFO shunt. Repeat antithrombin III normal
152	THROMBOTIC RISK, INHERITED	White or Caucasian	Male	77	Deceased	I63.531	Cerebral infarction due to unspecified occlusion or stenosis of right posterior cerebral artery	QM-ISCHEMIC VASCULAR DISEASE-ECQM UPDATE 2018 EP-EC AND EH	CVA			Medicine	5		Neurology	Yes		FALSE		Acute Thrombosis Event (<30 days), Arterial Thrombosis (Age>50)	No		No	Cancer, CVA
153	THROMBOTIC RISK, INHERITED; THROMOTIC RISK, ACQUIRED	White or Caucasian	Female	54	Alive	I63.89	Other cerebral infarction	QM-ISCHEMIC VASCULAR DISEASE-ECQM UPDATE 2018 EP-EC AND EH	CVA			Neurology	6		Neurology			FALSE		Acute Thrombosis Event (<30 days), Arterial Thrombosis (Age>50)	No		No	>1 Atherosclerotic risk (HTN,HLD,smoking), CVA	Elevated Protein C not clinically significant
154	THROMBOTIC RISK, INHERITED	American Indian or Alaska Native	Female	33	Alive	I74.5	Embolism and thrombosis of iliac artery	QM-ISCHEMIC VASCULAR DISEASE-ECQM UPDATE 2018 EP-EC AND EH	Arterial Thrombosis			Cardiothoracic Surgery	28		Cardiothoracic Surgery	Yes		TRUE	Arterial Thrombosis (Age<50)		Yes, false positive	Protein S	No		Takes coumadin for LVAD. Low protein S 56%
155	THROMBOTIC RISK, INHERITED; THROMBOTIC RISK, ACQUIRED	White or Caucasian	Female	35	Alive	I82.431	Acute embolism and thrombosis of right popliteal vein	EDG ICD DEEP VEIN THROMBOSIS	DVT			Medicine	1		Medicine			FALSE		Acute Thrombosis Event (<30 days), Provoked VTE	No		No
156	THROMBOTIC RISK, INHERITED	Black or African American	Male	58	Alive	I63.512	Cerebral infarction due to unspecified occlusion or stenosis of left middle cerebral artery	QM-ISCHEMIC VASCULAR DISEASE-ECQM UPDATE 2018 EP-EC AND EH	CVA			Medicine	25		Neurology			FALSE		Acute Thrombosis Event (<30 days), Arterial Thrombosis (Age>50)	Yes	Antithrombin III, Lupus Anticoagulant, Protein C, Protein S	No		S/p TPA before to transfer from LVH-P to LVH-CC. Cardiolipin IgM 16.1, low antithrombin 80%, low protein C 59%m low protein S 63%. No follow-up regarding these labs
157	THROMBOTIC RISK, INHERITED; THROMBOTIC RISK, ACQUIRED	White or Caucasian	Male	49	Alive	I63.89	Other cerebral infarction	QM-ISCHEMIC VASCULAR DISEASE-ECQM UPDATE 2018 EP-EC AND EH	CVA			Medicine	2		Neurology			FALSE		Acute Thrombosis Event (<30 days)	Yes	Antithrombin III	No		Low antithrombin III 73% (ref range 87-122%)
158	BETA-2 GLYCOPROTEIN ANTIBODIES; CARDIOLIPIN ANTIBODIES	White or Caucasian	Male	37	Alive	I82.422	DVT, PE	EDG ICD PULMONARY EMBOLISM	DVT, PE			Medicine	6		Hematology Oncology	Yes		TRUE	Unprovoked VTE (Age<45 and >/= 1st relative VTE		Yes	Cardiolipin Ab	Change in type of A/C		Cardiolipin igG >150. Dx with APS, Warfarin was given over DOAC
159	THROMBOTIC RISK, ACQUIRED; THROMBOTIC RISK, INHERITED;	White or Caucasian	Female	23	Alive	I26.99	Other pulmonary embolism without acute cor pulmonale	EDG ICD PULMONARY EMBOLISM	PE			Medicine	2		Emergency Medicine			FALSE		Acute Thrombosis Event (<30 days), On anticoagulation (currently or <2 wks after d/c)	No		No
160	THROMBOTIC RISK, INHERITED; THROMBOTIC RISK, ACQUIRED	Black or African American	Male	51	Alive	I63.411	Cerebral infarction due to embolism of right vertebral artery	QM-ISCHEMIC VASCULAR DISEASE-ECQM UPDATE 2018 EP-EC AND EH	CVA			Medicine	5		Neurology			FALSE		Arterial Thrombosis (Age>50), On anticoagulation (currently or <2 wks after d/c)	Yes, false positive	Protein S	No		protein S 63% (ref range 70-125%)
161	THROMBOTIC RISK, INHERITED; THROMBOTIC RISK, ACQUIRED	White or Caucasian	Female	46	Deceased	I63.89	Other pulmonary embolism without acute cor pulmonale	QM-ISCHEMIC VASCULAR DISEASE-ECQM UPDATE 2018 EP-EC AND EH	PE				11		Neurology	Yes		FALSE		Acute Thrombosis Event (<30 days)	No		No	>1 Atherosclerotic risk (HTN,HLD,smoking)
162	THROMBOTIC RISK, INHERITED	White or Caucasian	Female	54	Alive	I63.412	Cerebral infarction due to embolism of left middle cerebral artery	QM-ISCHEMIC VASCULAR DISEASE-ECQM UPDATE 2018 EP-EC AND EH	CVA			Medicine	2		Neurology			FALSE		Acute Thrombosis Event (<30 days)	No		No	>1 Atherosclerotic risk (HTN,HLD,smoking)
163	THROMBOTIC RISK, ACQUIRED; FACTOR V LEIDEN; PROTHROMBIN	White or Caucasian	Male	60	Alive	I63.9	Cerebral infarction, unspecified	QM-ISCHEMIC VASCULAR DISEASE-ECQM UPDATE 2018 EP-EC AND EH	CVA			Medicine	5		Cardiology	Yes		FALSE		Acute Thrombosis Event (<30 days), On anticoagulation (currently or <2 wks after d/c)	Yes, false positive	Lupus Anticoagulant	No	CVA, DVT
164	THROMBOTIC RISK, INHERITED	White or Caucasian	Female	48	Alive	I63.311	Cerebral infarction due to thrombosis of right middle cerebral artery	QM-ISCHEMIC VASCULAR DISEASE-ECQM UPDATE 2018 EP-EC AND EH	CVA			Medicine	24		Neurology			FALSE		Acute Thrombosis Event (<30 days), On anticoagulation (currently or <2 wks after d/c)	No		No	>1 Atherosclerotic risk (HTN,HLD,smoking), Autoimmune disease (eg SLE, APS)
165	THROMBOTIC RISK, INHERITED; THROMBOTIC RISK, ACQUIRED	Unknown	Male	38	Alive	I63.89	Other cerebral infarction	QM-ISCHEMIC VASCULAR DISEASE-ECQM UPDATE 2018 EP-EC AND EH	CVA			Medicine	3		Neurology			FALSE		Acute Thrombosis Event (<30 days)	No		No	>1 Atherosclerotic risk (HTN,HLD,smoking)	Although age <50, acute thrombosis event
166	THROMBOTIC RISK, INHERITED; THROMBOTIC ACQUIRED	White or Caucasian	Male	67	Alive	I63.412	Cerebral infarction due to embolism of left middle cerebral artery	QM-ISCHEMIC VASCULAR DISEASE-ECQM UPDATE 2018 EP-EC AND EH	CVA			Neurology	4		Neurology			FALSE		Acute Thrombosis Event (<30 days), Arterial Thrombosis (Age>50), Malignancy	No		No	>1 Atherosclerotic risk (HTN,HLD,smoking), Cancer	elevated protein C 133% (not considered positive)
167	THROMBOTIC RISK, INHERITED; THROMBOTIC RISK, ACQUIRED	Other	Female	65	Alive	I63.9	Cerebral infarction, unspecified	QM-ISCHEMIC VASCULAR DISEASE-ECQM UPDATE 2018 EP-EC AND EH	CVA			Medicine	6		Neurology			FALSE		Acute Thrombosis Event (<30 days), Arterial Thrombosis (Age>50)	Yes	Protein S	No	>1 Atherosclerotic risk (HTN,HLD,smoking)	Low Protein S 62%. Repeat ordered but not done
168	BETA-2 GLYCOPROTEIN ANTIBODIES; CARDIOLIPIN ANTIBODIES	White or Caucasian	Male	54	Alive	I81	Portal vein thrombosis	LV EDG ED UTILIZATION UNCLASSIFIED	Portal vein thrombosis			Medicine	15		Rheumatology	No		FALSE		Acute Thrombosis Event (<30 days), On anticoagulation (currently or <2 wks after d/c)	No		No
169	THROMBOTIC RISK, INHERITED	White or Caucasian	Female	39	Alive	I82.412	DVT	EDG ICD PULMONARY EMBOLISM	DVT			Medicine	6		Rheumatology			FALSE		Acute Thrombosis Event (<30 days)	Yes	Protein C, Protein S	No	>1 Atherosclerotic risk (HTN,HLD,smoking), Autoimmune disease (eg SLE, APS)	History of lupus nephritis. Low protein S and C after warfarin. Repeat also low
170	THROMBOTIC RISK, INHERITED; THROMBOTIC RISK, ACQUIRED	White or Caucasian	Female	60	Alive	I63.89	Other cerebral infarction	QM-ISCHEMIC VASCULAR DISEASE-ECQM UPDATE 2018 EP-EC AND EH	CVA			Neurology	3		Neurology			FALSE		Acute Thrombosis Event (<30 days), Arterial Thrombosis (Age>50)	Yes, false positive	Antithrombin III, Lupus Anticoagulant	No	>1 Atherosclerotic risk (HTN,HLD,smoking)	Antithrombin III 81%
171	THROMBOTIC RISK, INHERITED; THROMBOTIC RISK, ACQUIRED	White or Caucasian	Male	63	Alive	I74.5	Embolism and thrombosis of iliac artery	QM-ISCHEMIC VASCULAR DISEASE-ECQM UPDATE 2018 EP-EC AND EH	Arterial Thrombosis			Medicine	4		Neurology			FALSE		Arterial Thrombosis (Age>50)	No		No	CVA
172	THROMBOTIC RISK, INHERITED; THROMBOTIC RISK, ACQUIRED	Black or African American	Female	22	Alive	I26.99	Other pulmonary embolism without acute cor pulmonale	EDG ICD PULMONARY EMBOLISM	PE			Medicine	2		Medicine			FALSE		Acute Thrombosis Event (<30 days), On anticoagulation (currently or <2 wks after d/c)	No		No
173	THROMBOTIC RISK, INHERITED; THROMBOTIC RISK, ACQUIRED	White or Caucasian	Male	65	Alive	I63.89	Other cerebral infarction	QM-ISCHEMIC VASCULAR DISEASE-ECQM UPDATE 2018 EP-EC AND EH	CVA			Medicine	1		Neurology			FALSE		Arterial Thrombosis (Age>50)	No		No
174	THROMBOTIC RISK, INHERITED; THROMBOTIC RISK, ACQUIRED	Unknown	Male	30	Alive	I63.431	Cerebral infarction due to embolism of right posterior cerebral artery	QM-ISCHEMIC VASCULAR DISEASE-ECQM UPDATE 2018 EP-EC AND EH	CVA			Neurology	6		Neurology			FALSE		Acute Thrombosis Event (<30 days)	No		No	>1 Atherosclerotic risk (HTN,HLD,smoking)	Aware Arterial Thrombosis (Age<50) but atherosclerotic risk. Should've tested after acute thrombosis
175	THROMBOTIC RISK, ACQUIRED; THROMBOTIC RISK, INHERITED;	Other	Male	49	Alive	I63.411	Cerebral infarction due to embolism of right middle cerebral artery	QM-ISCHEMIC VASCULAR DISEASE-ECQM UPDATE 2018 EP-EC AND EH	CVA			Medicine	7		Neurology			TRUE	Arterial Thrombosis (Age<50)		Yes, false positive	Protein S	No	CVA	Recurrent arterial thrombosis. Low Functional Protein S 63% is due to acute thrombosis
176	THROMBOTIC RISK, INHERITED	Unknown	Female	64	Deceased	I63.513	Cerebral infarction due to unspecified occlusion or stenosis of bilateral middle cerebral arteries	QM-ISCHEMIC VASCULAR DISEASE-ECQM UPDATE 2018 EP-EC AND EH	CVA			Pulmonary	15		Neurology	Yes		FALSE		Arterial Thrombosis (Age>50)	Yes, false positive	Cardiolipin Ab	No	Cancer	Cardiolipin IgM 15.7. Patient death date = Pt discharge date
177	THROMBOTIC RISK, INHERITED; THROMBOTIC RISK, ACQUIRED	White or Caucasian	Male	56	Alive	I63.511	Cerebral infarction due to unspecified occlusion or stenosis of right middle cerebral artery	QM-ISCHEMIC VASCULAR DISEASE-ECQM UPDATE 2018 EP-EC AND EH	CVA			Medicine	8		Neurology			FALSE		Acute Thrombosis Event (<30 days), Arterial Thrombosis (Age>50)	Yes	Protein S, Factor V Leiden	No	Atrial Fibrillation, DVT, Factor V Leiden	low protein S 68% and heterozgyous factor V mutation
178	THROMBOTIC RISK, ACQUIRED ANTIPHOSPHOLIPID	White or Caucasian	Female	79	Alive	I63.512	Cerebral infarction due to unspecified occlusion or stenosis of left middle cerebral artery	QM-ISCHEMIC VASCULAR DISEASE-ECQM UPDATE 2018 EP-EC AND EH	CVA			Neurology	7		Neurology			FALSE		Acute Thrombosis Event (<30 days), Arterial Thrombosis (Age>50), Malignancy	No		No	Cancer
179	PROTHROMBIN GENE MUTATION; FACTOR V LEIDEN MUTATION; CARDIOLIPIN AUTOABS; BETA-2 GLYCOPROTEIN ANTIBODIES; DVRRT	White or Caucasian	Female	29	Alive	I82.4Y2	Acute embolism and thrombosis of unspecified deep veins of left proximal lower extremity	EDG ICD DEEP VEIN THROMBOSIS	DVT			OBGYN	2		OBGYN	Yes		FALSE		Acute Thrombosis Event (<30 days), Provoked VTE	No		No		Testing ordered at day of discharge for 2 days post-discharge
180	THROMBOTIC RISK, INHERITED; THROMBOTIC RISK, ACQUIRED	White or Caucasian	Male	50	Alive	I63.40	Cerebral infarction due to embolism of unspecified cerebral artery	QM-ISCHEMIC VASCULAR DISEASE-ECQM UPDATE 2018 EP-EC AND EH	CVA			Medicine	4		Neurology			FALSE		Acute Thrombosis Event (<30 days), Arterial Thrombosis (Age>50)	Yes	Prothrombin Gene Mutation	Change in type of A/C	>1 Atherosclerotic risk (HTN,HLD,smoking), DVT	Cardiolipin IgM 13.7 (false-positive). Heterozgyous prothrombin mutation. Switch from Eliquis -> Lovenox bridge to Coumadin
181	THROMBOTIC RISK, INHERITED; THROMBOTIC ACQUIRED	White or Caucasian	Male	55	Alive	I63.9	Cerebral infarction, unspecified	QM-ISCHEMIC VASCULAR DISEASE-ECQM UPDATE 2018 EP-EC AND EH	CVA			Medicine	2		Neurology			FALSE		Acute Thrombosis Event (<30 days), Arterial Thrombosis (Age>50)	No	Beta-2 Glycoprotein Ab, Cardiolipin Ab	No	>1 Atherosclerotic risk (HTN,HLD,smoking)
182	THROMBOTIC RISK, ACQUIRED ANTIPHOSPHOLIPID	Unknown	Female	67	Alive	I63.312	Cerebral infarction due to thrombosis of left middle cerebral artery	QM-ISCHEMIC VASCULAR DISEASE-ECQM UPDATE 2018 EP-EC AND EH	CVA			Cardiothoracic Surgery	10		Hematology Oncology	Yes		FALSE		Acute Thrombosis Event (<30 days), Arterial Thrombosis (Age>50), On anticoagulation (currently or <2 wks after d/c)	No		No	>1 Atherosclerotic risk (HTN,HLD,smoking)
183	THROMBOTIC RISK, ACQUIRED ANTIPHOSPHOLIPID	White or Caucasian	Male	77	Alive	I63.412	Cerebral infarction due to embolism of left middle cerebral artery	QM-ISCHEMIC VASCULAR DISEASE-ECQM UPDATE 2018 EP-EC AND EH	CVA			Medicine	9		Neurology	Yes		FALSE		Arterial Thrombosis (Age>50), Malignancy	Yes, false positive	Lupus Anticoagulant	No	Cancer	On lovenox during testing
184	THROMBOTIC RISK, INHERITED; THROMBOTIC RISK, ACQUIRED	Other	Male	69	Alive	I63.39	Cerebral infarction due to thrombosis of other cerebral artery	QM-ISCHEMIC VASCULAR DISEASE-ECQM UPDATE 2018 EP-EC AND EH	CVA			Medicine	19		Neurology	Yes		FALSE		Acute Thrombosis Event (<30 days), Arterial Thrombosis (Age>50)	No		No	>1 Atherosclerotic risk (HTN,HLD,smoking), CVA
185	THROMBOTIC RISK, ACQUIRED: LUPUS	White or Caucasian	Male	57	Deceased	I63.512	Cerebral infarction due to unspecified occlusion or stenosis of left middle cerebral artery	QM-ISCHEMIC VASCULAR DISEASE-ECQM UPDATE 2018 EP-EC AND EH	CVA				23		Neurology	Yes		FALSE		Acute Thrombosis Event (<30 days), Arterial Thrombosis (Age>50)	No		No
186	THROMBOTIC RISK, INHERITED; THROMBOTIC RISK, ACQUIRED	White or Caucasian	Male	55	Alive	I63.9	Cerebral infarction, unspecified	QM-ISCHEMIC VASCULAR DISEASE-ECQM UPDATE 2018 EP-EC AND EH	CVA			Medicine	3		Neurology			FALSE		Arterial Thrombosis (Age>50)	No		No
187	THROMBOTIC RISK, ACQUIRED ANTIPHOSPHOLIPID	White or Caucasian	Female	85	Deceased	I63.411	Cerebral infarction due to embolism of right middle cerebral artery	QM-ISCHEMIC VASCULAR DISEASE-ECQM UPDATE 2018 EP-EC AND EH	CVA			Neurology	10		Neurology			FALSE		Arterial Thrombosis (Age>50)	Yes, false positive	Lupus Anticoagulant	No	Atrial Fibrillation, TIA	On lovenox at the time of testing
188	THROMBOTIC RISK, INHERITED; THROMBOTIC RISK, ACQUIRED	Black or African American	Male	46	Deceased	I63.312	Cerebral infarction due to thrombosis of left middle cerebral artery	QM-ISCHEMIC VASCULAR DISEASE-ECQM UPDATE 2018 EP-EC AND EH	CVA				4		Neurology			FALSE		Acute Thrombosis Event (<30 days)	No			>1 Atherosclerotic risk (HTN,HLD,smoking)	Aware Arterial Thrombosis (Age<50) but atherosclerotic risk. Should've tested after acute thrombosis
189	THROMBOTIC RISK, INHERITED	White or Caucasian	Male	25	Alive	I63.9	Cerebral infarction, unspecified	QM-ISCHEMIC VASCULAR DISEASE-ECQM UPDATE 2018 EP-EC AND EH	CVA			Trauma Surgery	30		Neurology			FALSE		Acute Thrombosis Event (<30 days), Provoked VTE	No		No		Admitted s/p MVA. Had CVA and DVT. Aware Arterial Thrombosis (Age<50)
190	THROMBOTIC RISK, INHERITED; THROMBOTIC RISK, ACQUIRED	White or Caucasian	Female	65	Alive	I63.89	Other cerebral infarction	QM-ISCHEMIC VASCULAR DISEASE-ECQM UPDATE 2018 EP-EC AND EH	CVA			Medicine	3		Medicine			FALSE		Acute Thrombosis Event (<30 days), Arterial Thrombosis (Age>50)	Yes	Beta-2 Glycoprotein Ab, Cardiolipin Ab	No	>1 Atherosclerotic risk (HTN,HLD,smoking), Autoimmune disease (eg SLE, APS)	beta-2 glycoprotein IgM >150 and Cardiolipin IgM 43. Repeat done by hematology and remained positive
191	THROMBOTIC RISK, INHERITED; THROMBOTIC RISK, ACQUIRED	White or Caucasian	Male	55	Alive	I63.431	Cerebral infarction due to embolism of right posterior cerebral artery	QM-ISCHEMIC VASCULAR DISEASE-ECQM UPDATE 2018 EP-EC AND EH	CVA			Medicine	3		Neurology			FALSE		Acute Thrombosis Event (<30 days)	No		No	>1 Atherosclerotic risk (HTN,HLD,smoking)
192	THROMBOTIC RISK, INHERITED; THROMBOTIC RISK, ACQUIRED	American Indian or Alaska Native	Female	58	Alive	I63.532	Cerebral infarction due to unspecified occlusion or stenosis of left posterior cerebral artery	QM-ISCHEMIC VASCULAR DISEASE-ECQM UPDATE 2018 EP-EC AND EH	CVA			Medicine	15		Neurology			FALSE		Acute Thrombosis Event (<30 days)	No		No	>1 Atherosclerotic risk (HTN,HLD,smoking)	elevated antithrombin III 127% (not considered positive)
193	BETA-2 GLYCOPROTEIN ANTIBODIES; CARDIOLIPIN AUTOANTIBODIES; BETA-2 GLYCOPROTEIN ANTIBODIES	White or Caucasian	Male	64	Deceased	I82.401	Other cerebral infarction	QM-ISCHEMIC VASCULAR DISEASE-ECQM UPDATE 2018 EP-EC AND EH	CVA			Medicine	11		Hematology Oncology	Yes		FALSE		Acute Thrombosis Event (<30 days), Arterial Thrombosis (Age>50), Malignancy	Yes	Beta-2 Glycoprotein Ab, Cardiolipin Ab	No	>1 Atherosclerotic risk (HTN,HLD,smoking), Cancer	False-positive HIV test. Diagnosed with angioblastic lymphoma. Beta-2 glycoprotein IgM 108, Cardiolipin IgM >150
194	THROMBOTIC RISK, ACQUIRED; FACTOR V LEIDEN	Black or African American	Female	25	Alive	I82.422	Acute embolism and thrombosis of left iliac vein	EDG ICD DEEP VEIN THROMBOSIS	DVT			Medicine	6		Medicine	Yes		FALSE		Acute Thrombosis Event (<30 days), Provoked VTE	No		No		Likely provoked from pregnancy
195	THROMBOTIC RISK, INHERITED; THROMBOTIC RISK, ACQUIRED	White or Caucasian	Male	38	Alive	I63.511	Cerebral infarction due to unspecified occlusion or stenosis of right middle cerebral artery	QM-ISCHEMIC VASCULAR DISEASE-ECQM UPDATE 2018 EP-EC AND EH	CVA			Neurology	6		Neurology	Yes		TRUE	Arterial Thrombosis (Age<50)		Yes	Beta-2 Glycoprotein Ab, Cardiolipin Ab, Lupus Anticoagulant	Change in type of A/C		B2 glycoprotein IgG 42. Concern for antiphospholipid Ab syndrome. Discharged with Lovenox
196	THROMBOTIC RISK, INHERITED; THROMBOTIC RISK, ACQUIRED	White or Caucasian	Male	53	Alive	I63.421	Cerebral infarction due to embolism of right middle cerebral artery	QM-ISCHEMIC VASCULAR DISEASE-ECQM UPDATE 2018 EP-EC AND EH	CVA			Medicine	3		Neurology			FALSE		Acute Thrombosis Event (<30 days), Arterial Thrombosis (Age>50)	No		No	>1 Atherosclerotic risk (HTN,HLD,smoking)
197	THROMBOTIC RISK, INHERITED; THROMBOTIC RISK, ACQUIRED	White or Caucasian	Male	52	Alive	I63.412	Cerebral infarction due to embolism of left middle cerebral artery	QM-ISCHEMIC VASCULAR DISEASE-ECQM UPDATE 2018 EP-EC AND EH	CVA			Neurology	3		Neurology			FALSE		Acute Thrombosis Event (<30 days), Arterial Thrombosis (Age>50)	No		No	>1 Atherosclerotic risk (HTN,HLD,smoking)
198	THROMBOTIC RISK, INHERITED	White or Caucasian	Male	52	Alive	I63.89	Other cerebral infarction	QM-ISCHEMIC VASCULAR DISEASE-ECQM UPDATE 2018 EP-EC AND EH	CVA			Medicine	6		Medicine	Yes		FALSE		Acute Thrombosis Event (<30 days), On anticoagulation (currently or <2 wks after d/c)	No		No	CVA
199	THROMBOTIC RISK, INHERITED; THROMBOTIC RISK, ACQUIRED	White or Caucasian	Female	54	Deceased	I82.413	Other pulmonary embolism without acute cor pulmonale	QM-ISCHEMIC VASCULAR DISEASE-ECQM UPDATE 2018 EP-EC AND EH	PE			Neuro ICU	12		Neurology	Yes		FALSE		Acute Thrombosis Event (<30 days), Malignancy, On anticoagulation (currently or <2 wks after d/c)	Yes, false positive	Lupus Anticoagulant, Protein C	No	Cancer
200	BETA-2 GLYCOPROTEIN ANTIBODIES; CARDIOLIPIN ANTIBODIES	Black or African American	Female	60	Alive	I63.89	Other cerebral infarction	QM-ISCHEMIC VASCULAR DISEASE-ECQM UPDATE 2018 EP-EC AND EH	CVA			Medicine	8		Medicine	Yes		FALSE		Acute Thrombosis Event (<30 days), Arterial Thrombosis (Age>50), On anticoagulation (currently or <2 wks after d/c)	Yes, false positive	Cardiolipin Ab	No		Cardiolipin IgG 25
201	THROMBOTIC RISK, INHERITED; THROMBOTIC RISK, ACQUIRED	Unknown	Male	47	Alive	I63.9	Cerebral infarction, unspecified	QM-ISCHEMIC VASCULAR DISEASE-ECQM UPDATE 2018 EP-EC AND EH	CVA			Medicine	3		Neurology			TRUE	Arterial Thrombosis (Age<50)		No		No	>1 Atherosclerotic risk (HTN,HLD,smoking)	Age <50 despite acute thrombosis

## Sheet: Positive Thrombophila Test
Unique ID	Appropriate testing?	Why Appropriate?	Why Inappropriate?	Positive Thrombophilia Test?	Name of Thrombophilia Test	Testing Result in Change of Management?	Comments
4	FALSE		Arterial Thrombosis (Age>50)	Yes	Beta-2 Glycoprotein Ab, Lupus Anticoagulant	No	Known antiphospholipid syndrome antibody
14	FALSE		Acute Thrombosis Event (<30 days), On anticoagulation (currently or <2 wks after d/c)	Yes	Factor V Leiden	No	Heterozygous factor V mutation
20	FALSE		Acute Thrombosis Event (<30 days), Arterial Thrombosis (Age>50), Malignancy, Provoked VTE	Yes	Factor V Leiden	No	Provoked in setting of recent surgery. Had breast CA in 1990s. Heterozygous factor V mutation
22	TRUE	Recurrent VTE		Yes	Cardiolipin Ab	Change in type of A/C	Hx of VTE, hx of positive IgM anticardiolipin antibodies. Repeat while hospitalized
40	FALSE		Acute Thrombosis Event (<30 days), On anticoagulation (currently or <2 wks after d/c)	Yes	Prothrombin	No	Heterozygous Prothrombin Gene mutation
45	FALSE		Acute Thrombosis Event (<30 days), Arterial Thrombosis (Age>50), Malignancy, On anticoagulation (currently or <2 wks after d/c)	Yes	Prothrombin Gene Mutation	No	Cardiolipin IgG 17, heterozygous prothrombin gene mutation
65	FALSE		Malignancy	Yes	Antithrombin III, Lupus Anticoagulant	Change in type of A/C	Antithrombin III 70%. Known APS. Admitted for DVT and CVA s/p mechanical thrombectomy. Found PFO on echo
70	FALSE		Acute Thrombosis Event (<30 days), On anticoagulation (currently or <2 wks after d/c)	Yes	Factor V Leiden	No	Positive of family history of factor V and prothrombin. Heterozygous factor V mutation. Switch from Eliquis to Lovenox bcuz presumed to be anticoagulation failure
72	FALSE		Acute Thrombosis Event (<30 days)	Yes	Factor V Leiden	No	Patient left AMA prior to full evaluation. Aware Arterial Thrombosis (Age<50) but atherosclerotic risk. Heterozygous factor V mutatino
73	TRUE	Arterial Thrombosis (Age<50)		Yes	Prothrombin Gene Mutation	No	heterozygous prothrombin mutation
75	FALSE		Acute Thrombosis Event (<30 days), Arterial Thrombosis (Age>50)	Yes	Factor V Leiden	No	Heterozgyous factor V mutation
77	FALSE		Arterial Thrombosis (Age>50)	Yes	Protein S	No	Hx of Brain aneurysm. Low Protein S 65%, not repeated
87	FALSE		Acute Thrombosis Event (<30 days), Arterial Thrombosis (Age>50)	Yes	Factor V Leiden	No	heterozgyous factor V mutation
95	FALSE		Acute Thrombosis Event (<30 days), Arterial Thrombosis (Age>50), On anticoagulation (currently or <2 wks after d/c)	Yes	Lupus Anticoagulant	No	history of lupus anticoagulant disorder
96	FALSE		Acute Thrombosis Event (<30 days), Arterial Thrombosis (Age>50)	Yes	Antithrombin III	No	Cardiolipin IgG 16 (considering as false-positive), but low Antithrombin III 79. Repeat antithrombin ordered but not done
123	FALSE		Arterial Thrombosis (Age>50), On anticoagulation (currently or <2 wks after d/c)	Yes	Cardiolipin Ab	Change in type of A/C	Cardiolipin IgG 58%, b2 glycoprotein 31% (false-positive), low antithrombin 81% (on A/C), protein S 66% (on A/C) . Switched from IV heparin to lovenox bridge to warfarin
146	TRUE	Arterial Thrombosis (Age<50)		Yes	Beta-2 Glycoprotein Ab, Cardiolipin Ab, Lupus Anticoagulant	Change in type of A/C	Recurrent Arterial Thrombosis. Pt also has SLE. Recommended warfarin than DOAC
150	TRUE	Recurrent VTE		Yes	Antithrombin III, Lupus Anticoagulant	No	low antithrombin III 47%, no repeat testing
156	FALSE		Acute Thrombosis Event (<30 days), Arterial Thrombosis (Age>50)	Yes	Antithrombin III, Lupus Anticoagulant, Protein C, Protein S	No	S/p TPA before to transfer from LVH-P to LVH-CC. Cardiolipin IgM 16.1, low antithrombin 80%, low protein C 59%m low protein S 63%. No follow-up regarding these labs
157	FALSE		Acute Thrombosis Event (<30 days)	Yes	Antithrombin III	No	Low antithrombin III 73% (ref range 87-122%)
158	TRUE	Unprovoked VTE (Age<45 and >/= 1st relative VTE		Yes	Cardiolipin Ab	Change in type of A/C	Cardiolipin igG >150. Dx with APS, Warfarin was given over DOAC
167	FALSE		Acute Thrombosis Event (<30 days), Arterial Thrombosis (Age>50)	Yes	Protein S	No	Low Protein S 62%. Repeat ordered but not done
169	FALSE		Acute Thrombosis Event (<30 days)	Yes	Protein C, Protein S	No	History of lupus nephritis. Low protein S and C after warfarin. Repeat also low
177	FALSE		Acute Thrombosis Event (<30 days), Arterial Thrombosis (Age>50)	Yes	Protein S, Factor V Leiden	No	low protein S 68% and heterozgyous factor V mutation
180	FALSE		Acute Thrombosis Event (<30 days), Arterial Thrombosis (Age>50)	Yes	Prothrombin Gene Mutation	Change in type of A/C	Cardiolipin IgM 13.7 (false-positive). Heterozgyous prothrombin mutation. Switch from Eliquis -> Lovenox bridge to Coumadin
190	FALSE		Acute Thrombosis Event (<30 days), Arterial Thrombosis (Age>50)	Yes	Beta-2 Glycoprotein Ab, Cardiolipin Ab	No	beta-2 glycoprotein IgM >150 and Cardiolipin IgM 43. Repeat done by hematology and remained positive
193	FALSE		Acute Thrombosis Event (<30 days), Arterial Thrombosis (Age>50), Malignancy	Yes	Beta-2 Glycoprotein Ab, Cardiolipin Ab	No	False-positive HIV test. Diagnosed with angioblastic lymphoma. Beta-2 glycoprotein IgM 108, Cardiolipin IgM >150
195	TRUE	Arterial Thrombosis (Age<50)		Yes	Beta-2 Glycoprotein Ab, Cardiolipin Ab, Lupus Anticoagulant	Change in type of A/C	B2 glycoprotein IgG 42. Concern for antiphospholipid Ab syndrome. Discharged with Lovenox

## Sheet: Descriptive Statistics
Patient Characteristics	Patients (N=201)	(%)
Age, median	55 (18-90)
Gender
Male	99	0.492537
Female	102	0.507463
Race
White or Caucasian	160	0.79602
Black or African American	20	0.0995025
Multi-racial	4	0.0199005
American Indian or Alaska Native	2	0.00995025
Asian	1	0.00497512
Other	8	0.039801
Unknown	6	0.0298507
Past Medical History
Atherosclerotic risk factor (eg, Hypertension, Hyperlipidemia, Smoking)	109	0.542289
Atrial Fibrillation	10	0.0497512
Cancer	22	0.109453
Autoimmune disease	19	0.0945274
Prior Deep Venous Thrombosis	17	0.0845771
Prior Pulmonary Embolism	9	0.0447761
Prior Stroke	28	0.139303
Length of Inpatient Stay in Days, mean	6.87065
Site of thrombosis at time of hospitalization
Arterial Thrombosis	8	0.039801
CVA	122	0.606965
DVT	20	0.0995025
PE	40	0.199005
Multiple Thrombosis Sites	6	0.0298507
Portal Vein Thrombosis	5	0.0248756
*Patients can have multiple problems in past medical history
Indications for Thrombophilia testing (n=201)
Appropriate Indications	26	0.129353
Arterial Thrombosis (Age<50)	15
Recurrent VTE	6
Unprovoked VTE (Age<45 and >/= 1st relative VTE	3
Unusual VTE sites	2
Inappropriate Indications	175	0.870647
Acute Thrombosis Event (<30 days)	146
Arterial Thrombosis (Age>50)	82
Malignancy	15
On anticoagulation (currently or <2 wks after d/c)	54
Provoked VTE	11
Unusual VTE sites include: splanchnic veins (portal, hepatic or mesenteric), cerebral veins
A total of 175 patients had Inappropriate Indications. However, these indications are not mutually exclusive as some patients meet multiple criteria
Provoking risk factors: surgery, trauma, prolonged immobility, pregnancy, puerperium, hormonal therapy
Characteristics of Inappropriate Thrombophilia Test (n=175)
Hematology Oncology Consult	61	0.348571
Thrombophilia Test Ordered by Hospital Service
Emergency Medicine	6	0.0342857
Family Medicine	2	0.0114286
Hematology Oncology	14	0.08
Medicine or Other Medicine Subspecialty	48	0.274286
Neurology	100	0.571429
OBGYN	1	0.00571429
Surgery or Surgery Subspecialty	4	0.0228571
Number of Patients that Test Positive	22	0.125714
Change in type of anticoagulation	3
Number of Patients that Test False-Positive	39	0.22449
Change in Management	0
Characteristics of Appropriate Thrombophilia Test (n=26)
Hematology Oncology Consult	12	0.461538
Thrombophilia Test Ordered by Hospital Service
Emergency Medicine	1	0.0384615
Family Medicine	1	0.0384615
Hematology Oncology	7	0.269231
Medicine or Medicine Subspecialty	4	0.153846
Neurology	10	0.384615
Surgery or Surgery Subspecialty	3	0.115385
Number of Patients that Test Positive	6	0.230769
Change in type of anticoagulation	4
Number of Patients that Test False-Positive	7	0.269231
Change in Management	0

## Sheet: Interrater Reliability
Sample of cases were reviewed by both reviewers to determine interrater reliability
N=50 were reviewed on the appropriateness of thrombophilia testing. Cohen's kappa cofficient was calculated on SPSS
Reviewer 1	Reviewer 2
Inappropriately tested	Inappropriately tested
Inappropriately tested	Inappropriately tested			Reviewer 1				Reviewer 2
Inappropriately tested	Inappropriately tested			appropriate	inappropriate			appropriate	inappropriate
Inappropriately tested	Inappropriately tested		n	4	46		n	6	44
Inappropriately tested	Inappropriately tested		%	0.08	0.92		%	0.12	0.88
Inappropriately tested	Inappropriately tested
Inappropriately tested	Inappropriately tested			Agreed Upon	48
Inappropriately tested	Inappropriately tested			P observed	0.96
Inappropriately tested	Appropriately tested							appropriate	inappropriate	total
Inappropriately tested	Inappropriately tested						P by chance	0.0096	0.8096	0.8192
Inappropriately tested	Appropriately tested
Inappropriately tested	Inappropriately tested
Inappropriately tested	Inappropriately tested			Kappa formula	(P observed - P chance) / (1 - P chance)
Appropriately tested	Appropriately tested			Kappa	0.778761
Inappropriately tested	Inappropriately tested
Inappropriately tested	Inappropriately tested
Inappropriately tested	Inappropriately tested		Calculations on SPSS
Inappropriately tested	Inappropriately tested
Inappropriately tested	Inappropriately tested
Inappropriately tested	Inappropriately tested
Inappropriately tested	Inappropriately tested
Inappropriately tested	Inappropriately tested
Inappropriately tested	Inappropriately tested
Inappropriately tested	Inappropriately tested
Inappropriately tested	Inappropriately tested
Appropriately tested	Appropriately tested
Inappropriately tested	Inappropriately tested
Inappropriately tested	Inappropriately tested
Inappropriately tested	Inappropriately tested
Inappropriately tested	Inappropriately tested
Appropriately tested	Appropriately tested
Inappropriately tested	Inappropriately tested
Inappropriately tested	Inappropriately tested
Inappropriately tested	Inappropriately tested
Inappropriately tested	Inappropriately tested
Inappropriately tested	Inappropriately tested
Appropriately tested	Appropriately tested
Inappropriately tested	Inappropriately tested
Inappropriately tested	Inappropriately tested
Inappropriately tested	Inappropriately tested
Inappropriately tested	Inappropriately tested
Inappropriately tested	Inappropriately tested
Inappropriately tested	Inappropriately tested
Inappropriately tested	Inappropriately tested
Inappropriately tested	Inappropriately tested
Inappropriately tested	Inappropriately tested
Inappropriately tested	Inappropriately tested
Inappropriately tested	Inappropriately tested
Inappropriately tested	Inappropriately tested
Inappropriately tested	Inappropriately tested

## Sheet: Cost
Pt MRN (Current)	Admit_Date	Discharge_Date	Appropriate testing?	Procedure Name
			FALSE	THROMBOTIC RISK, ACQUIRED ANTIPHOSPHOLIPID			Procedure Names	Count
			FALSE	THROMBOTIC RISK, INHERITED			ANTITHROMBIN ANTIGEN	1
			FALSE	BETA-2 GLYCOPROTEIN ANTIBODIES			ANTITHROMBIN III, ACTIVITY	6
			FALSE	CARDIOLIPIN AUTOABS			BETA-2 GLYCOPROTEIN ANTIBODIES	14
			FALSE	THROMBOTIC RISK, ACQUIRED ANTIPHOSPHOLIPID			CARDIOLIPIN AUTOABS	17
			FALSE	BETA-2 GLYCOPROTEIN ANTIBODIES			DRVVT	13
			FALSE	THROMBOTIC RISK, ACQUIRED: LUPUS			FACTOR V LEIDEN MUTATION	20
			FALSE	THROMBOTIC RISK, ACQUIRED ANTIPHOSPHOLIPID			PROTEIN C, FUNCTIONAL	6
			FALSE	FACTOR V LEIDEN MUTATION			PROTEIN S, FUNCTIONAL	6
			FALSE	THROMBOTIC RISK, ACQUIRED ANTIPHOSPHOLIPID			PROTEIN S, TOTAL AG	2
			FALSE	THROMBOTIC RISK, INHERITED			PROTHROMBIN GENE MUTATION	13
			FALSE	ANTITHROMBIN III, ACTIVITY			THROMBOTIC RISK, ACQUIRED ANTIPHOSPHOLIPID	101
			FALSE	CARDIOLIPIN AUTOABS			THROMBOTIC RISK, ACQUIRED: LUPUS	30
			FALSE	FACTOR V LEIDEN MUTATION			THROMBOTIC RISK, INHERITED	72
			FALSE	PROTEIN C, FUNCTIONAL			sum	301
			FALSE	PROTEIN S, FUNCTIONAL
			FALSE	PROTHROMBIN GENE MUTATION			2019 Clinical Diagnostic Laboratory Fee Schedule
			FALSE	DRVVT			CPT codes, descriptions and other data only are copyright 2019 American Medical Association. All rights reserved. CPT is a registered trademark of the American Medical Association (AMA).
			FALSE	THROMBOTIC RISK, ACQUIRED ANTIPHOSPHOLIPID			YEAR	HCPCS	MOD	EFF_DATE	INDICATOR	RATE2019	Final Billing based on CPT codes that lab uses	SHORTDESC
			FALSE	FACTOR V LEIDEN MUTATION			2019	85301		20190101	N	12.01	12.01	Antithrombin iii antigen
			FALSE	PROTHROMBIN GENE MUTATION			2019	85300		20190101	N	13.17	13.17	Antithrombin iii activity
			FALSE	THROMBOTIC RISK, ACQUIRED ANTIPHOSPHOLIPID			2019	86146		20190101	N	28.28	84.84	Beta-2 glycoprotein antibody
			FALSE	CARDIOLIPIN AUTOABS			2019	86147		20190101	N	28.28	84.84	Cardiolipin antibody ea ig
			FALSE	DRVVT			2019	81241		20190101	N	73.37	73.37	Factor V Leiden Mutation
			FALSE	THROMBOTIC RISK, ACQUIRED ANTIPHOSPHOLIPID			2019	85613		20190101	N	10.64	10.64	Russell viper venom diluted
			FALSE	FACTOR V LEIDEN MUTATION			2019	85303		20190101	N	15.37	15.37	Clot inhibit prot c activity
			FALSE	PROTHROMBIN GENE MUTATION			2019	85306		20190101	N	17.03	17.03	Clot inhibit prot s free
			FALSE	THROMBOTIC RISK, ACQUIRED ANTIPHOSPHOLIPID			2019	85305		20190101	N	12.9	12.9	Clot inhibit prot s total
			FALSE	DRVVT			2019	81240		20190101	N	65.69	65.69	F2 gene
			FALSE	FACTOR V LEIDEN MUTATION
			FALSE	PROTHROMBIN GENE MUTATION			Thrombotic Risk, Acquired Antiphospholipid						130.43
			FALSE	THROMBOTIC RISK, ACQUIRED ANTIPHOSPHOLIPID			2019	85613		20190101	N	10.64	10.64	Russell viper venom diluted
			FALSE	THROMBOTIC RISK, INHERITED			2019	85730		20190101	N	6.67	6.67	Thromboplastin time partial
			FALSE	BETA-2 GLYCOPROTEIN ANTIBODIES			2019	86146		20190101	N	28.28	56.56	Beta-2 glycoprotein antibody
			FALSE	CARDIOLIPIN AUTOABS			2019	86147		20190101	N	28.28	56.56	Cardiolipin antibody ea ig
			FALSE	THROMBOTIC RISK, ACQUIRED ANTIPHOSPHOLIPID
			FALSE	THROMBOTIC RISK, INHERITED			Thrombotic Risk, Acquired: Lupus						17.31
			FALSE	THROMBOTIC RISK, ACQUIRED ANTIPHOSPHOLIPID			2019	85730		20190101	N	6.67	6.67	Thromboplastin time partial
			FALSE	THROMBOTIC RISK, ACQUIRED ANTIPHOSPHOLIPID			2019	85613		20190101	N	10.64	10.64	Russell viper venom diluted
			FALSE	THROMBOTIC RISK, INHERITED
			FALSE	THROMBOTIC RISK, ACQUIRED ANTIPHOSPHOLIPID			Thrombotic Risk, Inherited						184.63
			FALSE	THROMBOTIC RISK, ACQUIRED: LUPUS			2019	81240		20190101	N	65.69	65.69	F2 gene
			FALSE	THROMBOTIC RISK, INHERITED			2019	81241		20190101	N	73.37	73.37	Factor V Leiden Mutation
			FALSE	BETA-2 GLYCOPROTEIN ANTIBODIES			2019	85300		20190101	N	13.17	13.17	Antithrombin iii activity
			FALSE	CARDIOLIPIN AUTOABS			2019	85303		20190101	N	15.37	15.37	Clot inhibit prot c activity
			FALSE	DRVVT			2019	85306		20190101	N	17.03	17.03	Clot inhibit prot s free
			FALSE	THROMBOTIC RISK, ACQUIRED ANTIPHOSPHOLIPID
			FALSE	THROMBOTIC RISK, INHERITED			Inappropriate Thrombophilia Tests Ordered and Cost
			FALSE	BETA-2 GLYCOPROTEIN ANTIBODIES			Names of Thrombophilia Test	Affected by Anticoagulation and/or Acute Thrombosis	Estimated Cost Per Testa	Number of Test Ordered	Total Cost
			FALSE	CARDIOLIPIN AUTOABS			Antithrombin Antigen	Yes	12.01	1	12.01
			FALSE	DRVVT			Antithrombin III, Activity	Yes	13.17	6	79.02
			FALSE	DRVVT			Beta-2 Glycoprotein Autoantibodies	No	84.84	14	1187.76
			FALSE	THROMBOTIC RISK, INHERITED			Cardiolipin Autoantibodies	No	84.84	17	1442.28
			FALSE	ANTITHROMBIN III, ACTIVITY			Factor V Leiden Mutation	No	73.37	20	1467.4
			FALSE	FACTOR V LEIDEN MUTATION			Lupus Anticoagulant (dVRRT)	Yes	10.64	13	138.32
			FALSE	PROTHROMBIN GENE MUTATION			Protein C, Functional	Yes	15.37	6	92.22
			FALSE	THROMBOTIC RISK, ACQUIRED ANTIPHOSPHOLIPID			Protein S, Functional	Yes	17.03	6	102.18
			FALSE	THROMBOTIC RISK, ACQUIRED: LUPUS			Protein S, Total Ag	Yes	12.9	2	25.8
			FALSE	THROMBOTIC RISK, INHERITED			Prothrombin Gene Mutation	No	65.69	13	853.97
			FALSE	FACTOR V LEIDEN MUTATION			Test Panels
			FALSE	BETA-2 GLYCOPROTEIN ANTIBODIES			Thrombotic Risk, Acquired Antiphospholipid	Yes	130.43	101	13173.4
			FALSE	CARDIOLIPIN AUTOABS			Thrombotic Risk, Acquired: Lupus	Yes	17.31	30	519.3
			FALSE	THROMBOTIC RISK, ACQUIRED ANTIPHOSPHOLIPID			Thrombotic Risk, Inherited	Yes	184.63	72	13293.4
			FALSE	THROMBOTIC RISK, ACQUIRED: LUPUS			a Estimated Cost per Tests are calculated by matching the CPT codes from the 2019 Centers for Medicare and Medicaid Services (CMS) Clinical Laboratory Fee Schedule to the CPT codes used by Health Network Labs.			301	32387
			FALSE	THROMBOTIC RISK, ACQUIRED ANTIPHOSPHOLIPID
			FALSE	THROMBOTIC RISK, ACQUIRED: LUPUS
			FALSE	THROMBOTIC RISK, INHERITED
			FALSE	THROMBOTIC RISK, INHERITED
			FALSE	ANTITHROMBIN ANTIGEN
			FALSE	FACTOR V LEIDEN MUTATION
			FALSE	PROTEIN S, TOTAL AG
			FALSE	PROTHROMBIN GENE MUTATION
			FALSE	THROMBOTIC RISK, ACQUIRED ANTIPHOSPHOLIPID
			FALSE	THROMBOTIC RISK, ACQUIRED ANTIPHOSPHOLIPID
			FALSE	THROMBOTIC RISK, INHERITED
			FALSE	THROMBOTIC RISK, ACQUIRED ANTIPHOSPHOLIPID
			FALSE	THROMBOTIC RISK, INHERITED
			FALSE	THROMBOTIC RISK, ACQUIRED ANTIPHOSPHOLIPID
			FALSE	THROMBOTIC RISK, ACQUIRED: LUPUS
			FALSE	THROMBOTIC RISK, INHERITED
			FALSE	THROMBOTIC RISK, ACQUIRED ANTIPHOSPHOLIPID
			FALSE	THROMBOTIC RISK, INHERITED
			FALSE	THROMBOTIC RISK, ACQUIRED ANTIPHOSPHOLIPID
			FALSE	THROMBOTIC RISK, ACQUIRED: LUPUS
			FALSE	THROMBOTIC RISK, ACQUIRED ANTIPHOSPHOLIPID
			FALSE	THROMBOTIC RISK, ACQUIRED ANTIPHOSPHOLIPID
			FALSE	THROMBOTIC RISK, INHERITED
			FALSE	THROMBOTIC RISK, ACQUIRED ANTIPHOSPHOLIPID
			FALSE	THROMBOTIC RISK, ACQUIRED: LUPUS
			FALSE	FACTOR V LEIDEN MUTATION
			FALSE	THROMBOTIC RISK, ACQUIRED ANTIPHOSPHOLIPID
			FALSE	THROMBOTIC RISK, ACQUIRED: LUPUS
			FALSE	THROMBOTIC RISK, INHERITED
			FALSE	THROMBOTIC RISK, ACQUIRED ANTIPHOSPHOLIPID
			FALSE	THROMBOTIC RISK, INHERITED
			FALSE	THROMBOTIC RISK, ACQUIRED ANTIPHOSPHOLIPID
			FALSE	THROMBOTIC RISK, INHERITED
			FALSE	THROMBOTIC RISK, ACQUIRED ANTIPHOSPHOLIPID
			FALSE	THROMBOTIC RISK, ACQUIRED ANTIPHOSPHOLIPID
			FALSE	THROMBOTIC RISK, INHERITED
			FALSE	THROMBOTIC RISK, ACQUIRED ANTIPHOSPHOLIPID
			FALSE	FACTOR V LEIDEN MUTATION
			FALSE	PROTHROMBIN GENE MUTATION
			FALSE	THROMBOTIC RISK, ACQUIRED ANTIPHOSPHOLIPID
			FALSE	THROMBOTIC RISK, INHERITED
			FALSE	THROMBOTIC RISK, ACQUIRED ANTIPHOSPHOLIPID
			FALSE	THROMBOTIC RISK, ACQUIRED: LUPUS
			FALSE	THROMBOTIC RISK, INHERITED
			FALSE	BETA-2 GLYCOPROTEIN ANTIBODIES
			FALSE	CARDIOLIPIN AUTOABS
			FALSE	DRVVT
			FALSE	THROMBOTIC RISK, ACQUIRED ANTIPHOSPHOLIPID
			FALSE	THROMBOTIC RISK, INHERITED
			FALSE	FACTOR V LEIDEN MUTATION
			FALSE	THROMBOTIC RISK, ACQUIRED ANTIPHOSPHOLIPID
			FALSE	THROMBOTIC RISK, ACQUIRED ANTIPHOSPHOLIPID
			FALSE	THROMBOTIC RISK, INHERITED
			FALSE	THROMBOTIC RISK, ACQUIRED ANTIPHOSPHOLIPID
			FALSE	THROMBOTIC RISK, INHERITED
			FALSE	THROMBOTIC RISK, ACQUIRED ANTIPHOSPHOLIPID
			FALSE	THROMBOTIC RISK, INHERITED
			FALSE	THROMBOTIC RISK, ACQUIRED ANTIPHOSPHOLIPID
			FALSE	THROMBOTIC RISK, INHERITED
			FALSE	THROMBOTIC RISK, ACQUIRED ANTIPHOSPHOLIPID
			FALSE	THROMBOTIC RISK, ACQUIRED ANTIPHOSPHOLIPID
			FALSE	THROMBOTIC RISK, ACQUIRED: LUPUS
			FALSE	THROMBOTIC RISK, INHERITED
			FALSE	THROMBOTIC RISK, ACQUIRED: LUPUS
			FALSE	THROMBOTIC RISK, INHERITED
			FALSE	FACTOR V LEIDEN MUTATION
			FALSE	THROMBOTIC RISK, ACQUIRED ANTIPHOSPHOLIPID
			FALSE	DRVVT
			FALSE	THROMBOTIC RISK, ACQUIRED ANTIPHOSPHOLIPID
			FALSE	DRVVT
			FALSE	THROMBOTIC RISK, ACQUIRED ANTIPHOSPHOLIPID
			FALSE	THROMBOTIC RISK, ACQUIRED ANTIPHOSPHOLIPID
			FALSE	THROMBOTIC RISK, ACQUIRED ANTIPHOSPHOLIPID
			FALSE	THROMBOTIC RISK, INHERITED
			FALSE	THROMBOTIC RISK, ACQUIRED ANTIPHOSPHOLIPID
			FALSE	THROMBOTIC RISK, ACQUIRED: LUPUS
			FALSE	THROMBOTIC RISK, INHERITED
			FALSE	THROMBOTIC RISK, ACQUIRED ANTIPHOSPHOLIPID
			FALSE	THROMBOTIC RISK, ACQUIRED: LUPUS
			FALSE	THROMBOTIC RISK, INHERITED
			FALSE	THROMBOTIC RISK, ACQUIRED ANTIPHOSPHOLIPID
			FALSE	THROMBOTIC RISK, ACQUIRED ANTIPHOSPHOLIPID
			FALSE	BETA-2 GLYCOPROTEIN ANTIBODIES
			FALSE	CARDIOLIPIN AUTOABS
			FALSE	ANTITHROMBIN III, ACTIVITY
			FALSE	CARDIOLIPIN AUTOABS
			FALSE	FACTOR V LEIDEN MUTATION
			FALSE	PROTEIN C, FUNCTIONAL
			FALSE	PROTEIN S, FUNCTIONAL
			FALSE	THROMBOTIC RISK, ACQUIRED ANTIPHOSPHOLIPID
			FALSE	THROMBOTIC RISK, INHERITED
			FALSE	THROMBOTIC RISK, ACQUIRED ANTIPHOSPHOLIPID
			FALSE	PROTEIN C, FUNCTIONAL
			FALSE	PROTEIN S, FUNCTIONAL
			FALSE	THROMBOTIC RISK, ACQUIRED ANTIPHOSPHOLIPID
			FALSE	THROMBOTIC RISK, ACQUIRED: LUPUS
			FALSE	THROMBOTIC RISK, INHERITED
			FALSE	THROMBOTIC RISK, ACQUIRED ANTIPHOSPHOLIPID
			FALSE	THROMBOTIC RISK, INHERITED
			FALSE	BETA-2 GLYCOPROTEIN ANTIBODIES
			FALSE	CARDIOLIPIN AUTOABS
			FALSE	FACTOR V LEIDEN MUTATION
			FALSE	PROTEIN C, FUNCTIONAL
			FALSE	PROTEIN S, FUNCTIONAL
			FALSE	PROTEIN S, TOTAL AG
			FALSE	PROTHROMBIN GENE MUTATION
			FALSE	BETA-2 GLYCOPROTEIN ANTIBODIES
			FALSE	CARDIOLIPIN AUTOABS
			FALSE	DRVVT
			FALSE	THROMBOTIC RISK, ACQUIRED ANTIPHOSPHOLIPID
			FALSE	THROMBOTIC RISK, INHERITED
			FALSE	THROMBOTIC RISK, ACQUIRED ANTIPHOSPHOLIPID
			FALSE	THROMBOTIC RISK, INHERITED
			FALSE	CARDIOLIPIN AUTOABS
			FALSE	THROMBOTIC RISK, ACQUIRED ANTIPHOSPHOLIPID
			FALSE	THROMBOTIC RISK, ACQUIRED: LUPUS
			FALSE	THROMBOTIC RISK, ACQUIRED ANTIPHOSPHOLIPID
			FALSE	THROMBOTIC RISK, INHERITED
			FALSE	ANTITHROMBIN III, ACTIVITY
			FALSE	FACTOR V LEIDEN MUTATION
			FALSE	THROMBOTIC RISK, ACQUIRED ANTIPHOSPHOLIPID
			FALSE	THROMBOTIC RISK, INHERITED
			FALSE	THROMBOTIC RISK, INHERITED
			FALSE	THROMBOTIC RISK, ACQUIRED ANTIPHOSPHOLIPID
			FALSE	THROMBOTIC RISK, INHERITED
			FALSE	THROMBOTIC RISK, ACQUIRED ANTIPHOSPHOLIPID
			FALSE	THROMBOTIC RISK, ACQUIRED ANTIPHOSPHOLIPID
			FALSE	THROMBOTIC RISK, ACQUIRED: LUPUS
			FALSE	THROMBOTIC RISK, INHERITED
			FALSE	DRVVT
			FALSE	THROMBOTIC RISK, INHERITED
			FALSE	THROMBOTIC RISK, ACQUIRED ANTIPHOSPHOLIPID
			FALSE	THROMBOTIC RISK, ACQUIRED: LUPUS
			FALSE	THROMBOTIC RISK, INHERITED
			FALSE	THROMBOTIC RISK, ACQUIRED ANTIPHOSPHOLIPID
			FALSE	THROMBOTIC RISK, INHERITED
			FALSE	THROMBOTIC RISK, ACQUIRED: LUPUS
			FALSE	THROMBOTIC RISK, INHERITED
			FALSE	ANTITHROMBIN III, ACTIVITY
			FALSE	FACTOR V LEIDEN MUTATION
			FALSE	PROTEIN C, FUNCTIONAL
			FALSE	PROTEIN S, FUNCTIONAL
			FALSE	PROTHROMBIN GENE MUTATION
			FALSE	THROMBOTIC RISK, ACQUIRED ANTIPHOSPHOLIPID
			FALSE	THROMBOTIC RISK, ACQUIRED ANTIPHOSPHOLIPID
			FALSE	THROMBOTIC RISK, ACQUIRED ANTIPHOSPHOLIPID
			FALSE	THROMBOTIC RISK, INHERITED
			FALSE	THROMBOTIC RISK, INHERITED
			FALSE	THROMBOTIC RISK, ACQUIRED ANTIPHOSPHOLIPID
			FALSE	THROMBOTIC RISK, ACQUIRED: LUPUS
			FALSE	THROMBOTIC RISK, INHERITED
			FALSE	PROTHROMBIN GENE MUTATION
			FALSE	THROMBOTIC RISK, ACQUIRED ANTIPHOSPHOLIPID
			FALSE	THROMBOTIC RISK, ACQUIRED: LUPUS
			FALSE	THROMBOTIC RISK, INHERITED
			FALSE	THROMBOTIC RISK, ACQUIRED ANTIPHOSPHOLIPID
			FALSE	THROMBOTIC RISK, ACQUIRED: LUPUS
			FALSE	THROMBOTIC RISK, INHERITED
			FALSE	THROMBOTIC RISK, ACQUIRED ANTIPHOSPHOLIPID
			FALSE	THROMBOTIC RISK, INHERITED
			FALSE	THROMBOTIC RISK, ACQUIRED ANTIPHOSPHOLIPID
			FALSE	THROMBOTIC RISK, ACQUIRED ANTIPHOSPHOLIPID
			FALSE	THROMBOTIC RISK, ACQUIRED: LUPUS
			FALSE	THROMBOTIC RISK, INHERITED
			FALSE	THROMBOTIC RISK, ACQUIRED ANTIPHOSPHOLIPID
			FALSE	THROMBOTIC RISK, ACQUIRED: LUPUS
			FALSE	THROMBOTIC RISK, INHERITED
			FALSE	THROMBOTIC RISK, ACQUIRED ANTIPHOSPHOLIPID
			FALSE	THROMBOTIC RISK, INHERITED
			FALSE	THROMBOTIC RISK, ACQUIRED ANTIPHOSPHOLIPID
			FALSE	THROMBOTIC RISK, INHERITED
			FALSE	THROMBOTIC RISK, ACQUIRED ANTIPHOSPHOLIPID
			FALSE	THROMBOTIC RISK, ACQUIRED: LUPUS
			FALSE	THROMBOTIC RISK, INHERITED
			FALSE	THROMBOTIC RISK, ACQUIRED ANTIPHOSPHOLIPID
			FALSE	THROMBOTIC RISK, INHERITED
			FALSE	THROMBOTIC RISK, ACQUIRED ANTIPHOSPHOLIPID
			FALSE	THROMBOTIC RISK, INHERITED
			FALSE	THROMBOTIC RISK, ACQUIRED ANTIPHOSPHOLIPID
			FALSE	THROMBOTIC RISK, INHERITED
			FALSE	THROMBOTIC RISK, ACQUIRED ANTIPHOSPHOLIPID
			FALSE	THROMBOTIC RISK, INHERITED
			FALSE	THROMBOTIC RISK, ACQUIRED ANTIPHOSPHOLIPID
			FALSE	THROMBOTIC RISK, ACQUIRED: LUPUS
			FALSE	THROMBOTIC RISK, INHERITED
			FALSE	THROMBOTIC RISK, ACQUIRED ANTIPHOSPHOLIPID
			FALSE	THROMBOTIC RISK, INHERITED
			FALSE	THROMBOTIC RISK, ACQUIRED ANTIPHOSPHOLIPID
			FALSE	BETA-2 GLYCOPROTEIN ANTIBODIES
			FALSE	CARDIOLIPIN AUTOABS
			FALSE	DRVVT
			FALSE	FACTOR V LEIDEN MUTATION
			FALSE	PROTHROMBIN GENE MUTATION
			FALSE	THROMBOTIC RISK, ACQUIRED ANTIPHOSPHOLIPID
			FALSE	THROMBOTIC RISK, ACQUIRED: LUPUS
			FALSE	THROMBOTIC RISK, INHERITED
			FALSE	THROMBOTIC RISK, ACQUIRED ANTIPHOSPHOLIPID
			FALSE	THROMBOTIC RISK, ACQUIRED ANTIPHOSPHOLIPID
			FALSE	THROMBOTIC RISK, ACQUIRED ANTIPHOSPHOLIPID
			FALSE	THROMBOTIC RISK, ACQUIRED: LUPUS
			FALSE	THROMBOTIC RISK, INHERITED
			FALSE	THROMBOTIC RISK, ACQUIRED ANTIPHOSPHOLIPID
			FALSE	THROMBOTIC RISK, ACQUIRED: LUPUS
			FALSE	THROMBOTIC RISK, ACQUIRED ANTIPHOSPHOLIPID
			FALSE	THROMBOTIC RISK, ACQUIRED ANTIPHOSPHOLIPID
			FALSE	THROMBOTIC RISK, INHERITED
			FALSE	THROMBOTIC RISK, ACQUIRED ANTIPHOSPHOLIPID
			FALSE	THROMBOTIC RISK, INHERITED
			FALSE	THROMBOTIC RISK, ACQUIRED ANTIPHOSPHOLIPID
			FALSE	THROMBOTIC RISK, INHERITED
			FALSE	THROMBOTIC RISK, ACQUIRED ANTIPHOSPHOLIPID
			FALSE	THROMBOTIC RISK, INHERITED
			FALSE	DRVVT
			FALSE	FACTOR V LEIDEN MUTATION
			FALSE	THROMBOTIC RISK, ACQUIRED ANTIPHOSPHOLIPID
			FALSE	THROMBOTIC RISK, ACQUIRED ANTIPHOSPHOLIPID
			FALSE	THROMBOTIC RISK, INHERITED
			FALSE	THROMBOTIC RISK, ACQUIRED ANTIPHOSPHOLIPID
			FALSE	THROMBOTIC RISK, INHERITED
			FALSE	ANTITHROMBIN III, ACTIVITY
			FALSE	BETA-2 GLYCOPROTEIN ANTIBODIES
			FALSE	CARDIOLIPIN AUTOABS
			FALSE	FACTOR V LEIDEN MUTATION
			FALSE	PROTEIN C, FUNCTIONAL
			FALSE	PROTEIN S, FUNCTIONAL
			FALSE	PROTHROMBIN GENE MUTATION
			FALSE	THROMBOTIC RISK, ACQUIRED ANTIPHOSPHOLIPID
			FALSE	THROMBOTIC RISK, INHERITED
			FALSE	BETA-2 GLYCOPROTEIN ANTIBODIES
			FALSE	CARDIOLIPIN AUTOABS
			FALSE	THROMBOTIC RISK, ACQUIRED ANTIPHOSPHOLIPID
			FALSE	THROMBOTIC RISK, ACQUIRED: LUPUS
			FALSE	FACTOR V LEIDEN MUTATION
			FALSE	PROTHROMBIN GENE MUTATION
			FALSE	THROMBOTIC RISK, ACQUIRED ANTIPHOSPHOLIPID
			FALSE	BETA-2 GLYCOPROTEIN ANTIBODIES
			FALSE	CARDIOLIPIN AUTOABS
